# Supplementary material for: Tunable and Degradable Dynamic Thermosets from Compatibilized Polyhydroxyalkanoate Blends
Source: ACS Sustain Chem Eng. 2025 Feb 27;13(9):3817–29. doi: 10.1021/acssuschemeng.5c00943 (PMC11898171; doi:10.1021/acssuschemeng.5c00943)
Supplement: Supplementary file 1 — sc5c00943_si_001.xlsx [file sc5c00943_si_001.xlsx]

## Sheet: Figure 3A
Sodium butyrate (C4) g L-1	10-undecenoic acid (usC11) mL L-1	10-undecenoic acid (usC11) g L-1	Cell Dry Weight (CDW) g L-1			HAME-4 g L-1			HAME-10 g L-1			HAME-12 g L-1			HAME-11 g L-1
4	0	0	1.819	2.077	2.116	1.04825	1.11584	1.27146	0.015598	0.0166355	0.0177214	0.0154126	0.0183524	0.0204747	0	0	0
3.75	0.25	0.228	2.982	3.039	2.974	1.94652	2.07252	2.02494	0.0168785	0.0178983	0.0172886	0.0243669	0.0233427	0.0252485	0.099416	0.107589	0.10948
3.5	0.5	0.456	3.102	3.069	3.166	2.10825	1.81381	1.80852	0.0164862	0.0147771	0.0152826	0.0223472	0.0199005	0.0198375	0.254828	0.208	0.205752
3.25	0.75	0.684	3.235	3.388	3.425	1.79068	1.92781	1.97424	0.0151081	0.0157078	0.0156752	0.0200512	0.0227374	0.0218372	0.293706	0.278263	0.297387
3	1	0.912	3.504	3.471	3.594	2.00632	1.93437	2.10742	0.0158424	0.0138824	0.0158225	0.0240546	0.0205183	0.0251644	0.39108	0.374826	0.40121
2.5	1.5	1.368	3.498	3.539	3.556	1.7882	1.82455	1.78152	0.0118543	0.0109774	0.0116135	0.0213437	0.0203311	0.019702	0.566242	0.571606	0.599143

## Sheet: Figure 3B
Sodium butyrate (C4) g L-1	10-undecenoic acid (usC11) mL L-1	10-undecenoic acid (usC11) g L-1	10-undecenoic acid (usC11) mol%	mol% U in PHBU
4	0	0	0	0	0	0
3.75	0.25	0.228	3.5049	4.485	4.445	4.48
3.5	0.5	0.456	7.2212	9.61	10.3	9.71
3.25	0.75	0.684	11.169	14.965	13.495	12.66
3	1	0.912	15.37	16.425	16.405	16.035
2.5	1.5	1.368	24.636	23.58	19.925	22.635

## Sheet: Figure 3C
Time (hour)	0			1 g/L			2.5 g/L			5 g/L
0	0.217	0.209	0.197	0.229	0.229	0.22	0.231	0.229	0.211	0.222	0.22	0.209
0.035167	0.219	0.209	0.199	0.234	0.234	0.223	0.231	0.225	0.21	0.222	0.221	0.207
0.25	0.212	0.204	0.196	0.241	0.241	0.229	0.235	0.23	0.215	0.226	0.225	0.213
0.5	0.201	0.194	0.186	0.245	0.247	0.232	0.237	0.233	0.218	0.229	0.229	0.216
0.75	0.192	0.186	0.178	0.249	0.253	0.235	0.241	0.236	0.221	0.234	0.233	0.22
1	0.188	0.18	0.173	0.252	0.253	0.238	0.243	0.238	0.223	0.236	0.237	0.222
1.25	0.188	0.18	0.172	0.256	0.255	0.241	0.246	0.241	0.226	0.239	0.24	0.224
1.5	0.189	0.18	0.172	0.26	0.258	0.243	0.25	0.245	0.23	0.244	0.245	0.228
1.75	0.192	0.184	0.176	0.264	0.261	0.246	0.254	0.248	0.232	0.247	0.248	0.23
2	0.202	0.192	0.182	0.267	0.265	0.248	0.256	0.251	0.235	0.25	0.25	0.233
2.25	0.217	0.206	0.195	0.271	0.27	0.252	0.26	0.256	0.24	0.255	0.255	0.237
2.5	0.236	0.224	0.212	0.278	0.275	0.257	0.264	0.258	0.243	0.259	0.258	0.24
2.75	0.26	0.247	0.233	0.287	0.283	0.264	0.266	0.262	0.246	0.262	0.261	0.243
3	0.287	0.271	0.258	0.297	0.295	0.272	0.268	0.264	0.248	0.265	0.263	0.245
3.25	0.314	0.296	0.282	0.309	0.306	0.283	0.272	0.267	0.251	0.269	0.267	0.248
3.5	0.33	0.315	0.3	0.322	0.319	0.293	0.275	0.27	0.254	0.27	0.269	0.25
3.75	0.342	0.33	0.315	0.337	0.334	0.305	0.279	0.275	0.258	0.275	0.273	0.253
4	0.383	0.367	0.352	0.36	0.35	0.322	0.282	0.277	0.261	0.277	0.275	0.255
4.25	0.385	0.373	0.357	0.374	0.365	0.337	0.285	0.281	0.264	0.28	0.278	0.257
4.5	0.394	0.384	0.369	0.391	0.384	0.352	0.29	0.286	0.268	0.284	0.282	0.26
4.75	0.409	0.399	0.386	0.411	0.403	0.368	0.294	0.289	0.271	0.287	0.284	0.263
5	0.435	0.422	0.402	0.433	0.419	0.388	0.295	0.29	0.273	0.288	0.286	0.264
5.25	0.441	0.43	0.415	0.456	0.444	0.407	0.3	0.295	0.278	0.292	0.289	0.267
5.5	0.469	0.445	0.427	0.481	0.465	0.427	0.302	0.297	0.279	0.293	0.291	0.268
5.75	0.476	0.463	0.445	0.508	0.484	0.448	0.305	0.3	0.282	0.295	0.292	0.27
6	0.506	0.48	0.461	0.534	0.504	0.469	0.31	0.304	0.287	0.298	0.296	0.273
6.25	0.522	0.498	0.477	0.55	0.519	0.488	0.312	0.307	0.289	0.299	0.296	0.273
6.5	0.531	0.516	0.493	0.569	0.534	0.515	0.315	0.309	0.291	0.3	0.299	0.275
6.75	0.554	0.536	0.513	0.587	0.554	0.534	0.317	0.312	0.292	0.302	0.3	0.276
7	0.586	0.562	0.535	0.608	0.569	0.55	0.32	0.315	0.295	0.304	0.302	0.278
7.25	0.619	0.588	0.565	0.623	0.603	0.578	0.325	0.32	0.299	0.306	0.305	0.279
7.5	0.661	0.625	0.597	0.639	0.624	0.597	0.329	0.324	0.302	0.307	0.307	0.281
7.75	0.697	0.657	0.628	0.653	0.625	0.606	0.331	0.327	0.304	0.308	0.308	0.282
8	0.745	0.697	0.667	0.671	0.648	0.622	0.334	0.33	0.307	0.309	0.309	0.283
8.25	0.798	0.745	0.712	0.692	0.674	0.638	0.338	0.334	0.309	0.31	0.309	0.283
8.5	0.848	0.796	0.759	0.71	0.698	0.657	0.343	0.34	0.313	0.312	0.312	0.285
8.75	0.898	0.848	0.814	0.728	0.728	0.687	0.35	0.348	0.318	0.314	0.314	0.287
9	0.944	0.895	0.86	0.75	0.732	0.692	0.353	0.351	0.32	0.315	0.314	0.288
9.25	0.992	0.95	0.912	0.765	0.754	0.712	0.358	0.356	0.324	0.317	0.316	0.289
9.5	1.038	1.002	0.964	0.787	0.785	0.74	0.366	0.365	0.329	0.319	0.317	0.29
9.75	1.072	1.044	1.008	0.801	0.789	0.742	0.369	0.37	0.332	0.319	0.318	0.291
10	1.11	1.086	1.054	0.82	0.808	0.759	0.375	0.377	0.337	0.321	0.319	0.292
10.25	1.149	1.125	1.094	0.838	0.827	0.774	0.381	0.385	0.341	0.322	0.319	0.292
10.5	1.183	1.157	1.131	0.857	0.851	0.797	0.391	0.395	0.348	0.324	0.321	0.294
10.75	1.217	1.187	1.161	0.875	0.865	0.811	0.399	0.404	0.354	0.325	0.322	0.295
11	1.247	1.213	1.191	0.892	0.885	0.824	0.408	0.413	0.359	0.328	0.323	0.296
11.25	1.278	1.241	1.219	0.912	0.903	0.838	0.416	0.422	0.366	0.329	0.324	0.297
11.5	1.306	1.262	1.245	0.928	0.92	0.857	0.427	0.433	0.373	0.33	0.325	0.297
11.75	1.332	1.284	1.268	0.946	0.942	0.874	0.437	0.444	0.381	0.332	0.325	0.299
12	1.359	1.322	1.296	0.963	0.956	0.888	0.446	0.453	0.388	0.334	0.326	0.299
12.25	1.383	1.349	1.322	0.98	0.971	0.908	0.465	0.471	0.399	0.336	0.328	0.301
12.5	1.403	1.375	1.361	0.997	0.986	0.921	0.476	0.483	0.408	0.338	0.329	0.302
12.75	1.423	1.401	1.395	1.012	1.002	0.934	0.489	0.495	0.419	0.339	0.329	0.302
13	1.443	1.425	1.419	1.028	1.018	0.951	0.501	0.507	0.429	0.34	0.331	0.302
13.25	1.461	1.445	1.439	1.04	1.032	0.966	0.51	0.516	0.436	0.341	0.33	0.304
13.5	1.478	1.47	1.459	1.058	1.048	0.982	0.525	0.526	0.446	0.343	0.331	0.305
13.75	1.494	1.493	1.479	1.074	1.064	0.996	0.539	0.541	0.458	0.345	0.332	0.307
14	1.51	1.512	1.497	1.086	1.078	1.01	0.553	0.552	0.468	0.346	0.333	0.308
14.25	1.528	1.53	1.514	1.102	1.096	1.022	0.57	0.571	0.482	0.348	0.333	0.308
14.5	1.542	1.546	1.532	1.117	1.108	1.04	0.582	0.575	0.492	0.35	0.334	0.31
14.75	1.554	1.564	1.548	1.131	1.124	1.05	0.599	0.596	0.508	0.352	0.334	0.31
15	1.569	1.579	1.565	1.145	1.137	1.062	0.613	0.613	0.522	0.353	0.336	0.312
15.25	1.585	1.595	1.582	1.153	1.151	1.082	0.625	0.615	0.532	0.354	0.336	0.314
15.5	1.603	1.611	1.598	1.163	1.161	1.092	0.638	0.631	0.548	0.355	0.336	0.315
15.75	1.617	1.627	1.614	1.171	1.177	1.104	0.655	0.652	0.561	0.357	0.336	0.315
16	1.631	1.641	1.631	1.181	1.189	1.117	0.671	0.667	0.572	0.359	0.338	0.316
16.25	1.645	1.659	1.649	1.193	1.201	1.127	0.68	0.667	0.582	0.359	0.334	0.318
16.5	1.661	1.675	1.663	1.205	1.211	1.139	0.693	0.682	0.598	0.361	0.334	0.319
16.75	1.677	1.687	1.679	1.217	1.219	1.149	0.707	0.695	0.609	0.362	0.334	0.32
17	1.695	1.704	1.696	1.231	1.236	1.155	0.722	0.717	0.621	0.364	0.335	0.321
17.25	1.711	1.72	1.71	1.245	1.247	1.163	0.735	0.728	0.633	0.365	0.336	0.322
17.5	1.72	1.733	1.725	1.262	1.262	1.173	0.746	0.74	0.645	0.366	0.336	0.322
17.75	1.734	1.747	1.736	1.276	1.274	1.183	0.757	0.745	0.655	0.367	0.332	0.324
18	1.75	1.758	1.754	1.292	1.29	1.191	0.769	0.774	0.67	0.37	0.335	0.327
18.25	1.76	1.772	1.764	1.306	1.304	1.201	0.77	0.779	0.681	0.371	0.333	0.329
18.5	1.772	1.786	1.774	1.32	1.316	1.209	0.793	0.798	0.697	0.371	0.335	0.329
18.75	1.784	1.794	1.784	1.332	1.328	1.223	0.808	0.809	0.712	0.373	0.334	0.33
19	1.796	1.804	1.79	1.346	1.342	1.236	0.808	0.81	0.718	0.373	0.331	0.331
19.25	1.808	1.817	1.81	1.356	1.354	1.248	0.823	0.826	0.733	0.375	0.33	0.332
19.5	1.817	1.826	1.834	1.362	1.366	1.258	0.843	0.846	0.751	0.376	0.325	0.334
19.75	1.832	1.841	1.856	1.372	1.375	1.272	0.86	0.858	0.765	0.378	0.324	0.335
20	1.843	1.863	1.874	1.381	1.385	1.288	0.871	0.867	0.78	0.379	0.323	0.335
20.25	1.849	1.885	1.881	1.391	1.395	1.298	0.88	0.878	0.787	0.38	0.322	0.337
20.5	1.859	1.903	1.891	1.397	1.405	1.31	0.894	0.888	0.798	0.381	0.324	0.337
20.75	1.877	1.915	1.893	1.409	1.413	1.316	0.903	0.897	0.804	0.383	0.325	0.338
21	1.891	1.931	1.891	1.415	1.421	1.322	0.912	0.911	0.814	0.384	0.327	0.339
21.25	1.905	1.931	1.895	1.419	1.429	1.336	0.931	0.925	0.833	0.385	0.329	0.34
21.5	1.913	1.935	1.897	1.429	1.439	1.346	0.943	0.937	0.843	0.386	0.332	0.341
21.75	1.917	1.936	1.897	1.437	1.447	1.347	0.952	0.944	0.852	0.387	0.334	0.341
22	1.921	1.936	1.899	1.443	1.457	1.357	0.972	0.961	0.87	0.389	0.336	0.343
22.25	1.927	1.941	1.897	1.449	1.465	1.366	0.979	0.971	0.889	0.388	0.337	0.344
22.5	1.94	1.939	1.901	1.459	1.47	1.367	0.988	0.975	0.888	0.39	0.337	0.344
22.75	1.945	1.945	1.901	1.463	1.482	1.375	1.004	0.992	0.901	0.391	0.34	0.345
23	1.94	1.945	1.895	1.472	1.487	1.379	1.01	0.999	0.894	0.392	0.34	0.345
23.25	1.948	1.943	1.899	1.476	1.493	1.389	1.022	1.01	0.918	0.392	0.341	0.345
23.5	1.94	1.945	1.895	1.485	1.498	1.389	1.03	1.02	0.909	0.394	0.343	0.347
23.75	1.937	1.949	1.893	1.49	1.504	1.393	1.042	1.03	0.886	0.395	0.343	0.346
24	1.923	1.945	1.891	1.496	1.508	1.399	1.05	1.04	0.959	0.396	0.343	0.348
24.25	1.917	1.947	1.891	1.502	1.516	1.409	1.064	1.054	0.952	0.397	0.345	0.347
24.5	1.907	1.944	1.895	1.508	1.52	1.407	1.062	1.062	0.97	0.398	0.346	0.349
24.75	1.903	1.943	1.893	1.512	1.53	1.415	1.072	1.074	0.991	0.398	0.348	0.346
25	1.891	1.946	1.885	1.518	1.534	1.417	1.082	1.08	1.008	0.399	0.348	0.347
25.25	1.891	1.942	1.875	1.524	1.542	1.427	1.096	1.092	1.036	0.4	0.351	0.344
25.5	1.887	1.939	1.87	1.528	1.546	1.433	1.102	1.1	1.06	0.4	0.351	0.342
25.75	1.883	1.942	1.864	1.532	1.546	1.431	1.11	1.11	1.078	0.402	0.352	0.34
26	1.883	1.938	1.858	1.536	1.552	1.435	1.12	1.117	1.098	0.402	0.353	0.335
26.25	1.874	1.945	1.846	1.542	1.561	1.441	1.133	1.125	1.12	0.403	0.355	0.329
26.5	1.871	1.945	1.841	1.546	1.567	1.447	1.143	1.131	1.137	0.402	0.355	0.323
26.75	1.858	1.942	1.834	1.554	1.568	1.447	1.149	1.141	1.155	0.401	0.356	0.318
27	1.862	1.94	1.826	1.556	1.575	1.453	1.163	1.147	1.175	0.402	0.356	0.317
27.25	1.86	1.933	1.821	1.56	1.582	1.459	1.173	1.157	1.193	0.401	0.357	0.312
27.5	1.851	1.929	1.818	1.565	1.587	1.463	1.183	1.165	1.209	0.401	0.358	0.31
27.75	1.85	1.931	1.814	1.569	1.59	1.465	1.193	1.175	1.227	0.4	0.358	0.308
28	1.849	1.925	1.812	1.575	1.598	1.471	1.203	1.183	1.243	0.4	0.358	0.307
28.25	1.841	1.925	1.81	1.58	1.604	1.474	1.213	1.191	1.26	0.399	0.359	0.303
28.5	1.838	1.923	1.806	1.585	1.607	1.478	1.221	1.199	1.274	0.397	0.359	0.301
28.75	1.848	1.921	1.8	1.591	1.615	1.482	1.231	1.207	1.288	0.397	0.36	0.3
29	1.859	1.917	1.798	1.596	1.618	1.486	1.239	1.215	1.3	0.396	0.359	0.299
29.25	1.855	1.917	1.798	1.598	1.621	1.485	1.247	1.223	1.314	0.396	0.358	0.298
29.5	1.864	1.913	1.796	1.603	1.629	1.495	1.258	1.231	1.328	0.395	0.36	0.298
29.75	1.862	1.907	1.792	1.607	1.631	1.498	1.266	1.24	1.343	0.394	0.36	0.299
30	1.852	1.913	1.788	1.61	1.631	1.498	1.272	1.245	1.355	0.394	0.359	0.297
30.25	1.856	1.903	1.786	1.614	1.641	1.504	1.282	1.254	1.37	0.392	0.36	0.298
30.5	1.851	1.903	1.784	1.616	1.641	1.508	1.286	1.26	1.379	0.393	0.359	0.297
30.75	1.849	1.899	1.784	1.621	1.645	1.512	1.296	1.268	1.393	0.392	0.359	0.298
31	1.854	1.895	1.778	1.627	1.655	1.518	1.304	1.276	1.405	0.389	0.361	0.298
31.25	1.847	1.899	1.782	1.633	1.659	1.524	1.31	1.284	1.417	0.388	0.361	0.299
31.5	1.84	1.897	1.782	1.633	1.661	1.524	1.316	1.29	1.427	0.389	0.36	0.298
31.75	1.834	1.899	1.78	1.639	1.663	1.526	1.324	1.298	1.441	0.388	0.36	0.298
32	1.837	1.893	1.776	1.643	1.669	1.53	1.332	1.304	1.453	0.388	0.36	0.299
32.25	1.832	1.891	1.774	1.651	1.675	1.536	1.338	1.304	1.465	0.387	0.361	0.3
32.5	1.839	1.887	1.776	1.651	1.681	1.54	1.35	1.322	1.482	0.384	0.362	0.301
32.75	1.832	1.887	1.772	1.657	1.688	1.548	1.355	1.328	1.49	0.383	0.361	0.3
33	1.832	1.883	1.77	1.661	1.692	1.55	1.36	1.334	1.5	0.381	0.362	0.301
33.25	1.823	1.891	1.768	1.667	1.698	1.552	1.365	1.336	1.51	0.381	0.36	0.301
33.5	1.833	1.885	1.766	1.671	1.699	1.558	1.375	1.347	1.522	0.378	0.362	0.303
33.75	1.832	1.879	1.764	1.675	1.705	1.565	1.381	1.355	1.532	0.377	0.362	0.304
34	1.818	1.887	1.764	1.675	1.707	1.563	1.385	1.358	1.54	0.376	0.36	0.304
34.25	1.83	1.881	1.76	1.683	1.713	1.572	1.393	1.365	1.55	0.374	0.36	0.305
34.5	1.819	1.883	1.758	1.687	1.713	1.57	1.399	1.37	1.558	0.373	0.36	0.305
34.75	1.821	1.877	1.754	1.691	1.721	1.579	1.405	1.377	1.568	0.371	0.361	0.307
35	1.82	1.874	1.756	1.693	1.727	1.582	1.411	1.383	1.575	0.37	0.361	0.308
35.25	1.815	1.874	1.752	1.696	1.733	1.586	1.419	1.389	1.583	0.368	0.361	0.308
35.5	1.814	1.875	1.754	1.703	1.733	1.59	1.427	1.395	1.593	0.366	0.361	0.31
35.75	1.811	1.877	1.749	1.701	1.734	1.59	1.421	1.399	1.599	0.365	0.36	0.31
36	1.813	1.875	1.75	1.707	1.744	1.599	1.435	1.411	1.607	0.363	0.36	0.311
36.25	1.808	1.869	1.749	1.712	1.746	1.6	1.437	1.413	1.614	0.361	0.36	0.312
36.5	1.804	1.874	1.746	1.711	1.747	1.602	1.435	1.415	1.621	0.36	0.359	0.313
36.75	1.81	1.871	1.744	1.719	1.754	1.608	1.443	1.423	1.627	0.358	0.359	0.313
37	1.804	1.873	1.743	1.722	1.756	1.61	1.445	1.429	1.635	0.356	0.36	0.314
37.25	1.802	1.869	1.74	1.726	1.758	1.612	1.451	1.435	1.641	0.355	0.359	0.315
37.5	1.8	1.869	1.74	1.727	1.76	1.615	1.455	1.439	1.649	0.353	0.359	0.316
37.75	1.796	1.873	1.739	1.728	1.764	1.615	1.453	1.439	1.651	0.352	0.358	0.316
38	1.8	1.868	1.74	1.735	1.77	1.622	1.465	1.451	1.661	0.351	0.359	0.318
38.25	1.798	1.869	1.736	1.733	1.768	1.624	1.467	1.455	1.665	0.349	0.358	0.318
38.5	1.798	1.867	1.735	1.739	1.77	1.625	1.474	1.461	1.675	0.348	0.36	0.32
38.75	1.794	1.875	1.733	1.736	1.772	1.621	1.472	1.461	1.677	0.346	0.359	0.32
39	1.792	1.862	1.732	1.744	1.778	1.629	1.479	1.471	1.683	0.345	0.357	0.32
39.25	1.786	1.869	1.731	1.743	1.776	1.627	1.478	1.474	1.687	0.343	0.356	0.321
39.5	1.788	1.862	1.729	1.749	1.78	1.631	1.487	1.482	1.697	0.342	0.357	0.322
39.75	1.792	1.858	1.729	1.749	1.782	1.631	1.491	1.485	1.7	0.34	0.357	0.323
40	1.782	1.864	1.727	1.746	1.778	1.629	1.486	1.485	1.704	0.339	0.355	0.323
40.25	1.782	1.867	1.725	1.749	1.78	1.631	1.49	1.492	1.709	0.338	0.354	0.323
40.5	1.778	1.862	1.72	1.754	1.786	1.635	1.498	1.5	1.718	0.336	0.355	0.325
40.75	1.784	1.851	1.721	1.756	1.792	1.633	1.502	1.504	1.72	0.335	0.355	0.325
41	1.78	1.854	1.72	1.758	1.79	1.635	1.506	1.508	1.729	0.333	0.354	0.326
41.25	1.776	1.856	1.718	1.758	1.79	1.633	1.504	1.51	1.731	0.332	0.353	0.326
41.5	1.782	1.848	1.722	1.762	1.796	1.639	1.512	1.52	1.738	0.331	0.353	0.327
41.75	1.78	1.842	1.719	1.764	1.798	1.639	1.514	1.52	1.741	0.329	0.352	0.327
42	1.774	1.853	1.715	1.764	1.794	1.635	1.514	1.526	1.748	0.329	0.351	0.327
42.25	1.774	1.849	1.715	1.766	1.8	1.641	1.52	1.528	1.752	0.327	0.351	0.328
42.5	1.77	1.847	1.714	1.766	1.802	1.641	1.522	1.534	1.758	0.325	0.35	0.329
42.75	1.77	1.841	1.713	1.768	1.804	1.643	1.53	1.54	1.766	0.325	0.351	0.33
43	1.77	1.847	1.712	1.772	1.804	1.641	1.528	1.54	1.768	0.323	0.348	0.33
43.25	1.768	1.84	1.712	1.774	1.808	1.645	1.534	1.548	1.774	0.322	0.35	0.331
43.5	1.772	1.839	1.712	1.774	1.808	1.645	1.538	1.552	1.778	0.321	0.349	0.331
43.75	1.768	1.835	1.709	1.778	1.814	1.643	1.54	1.558	1.782	0.32	0.348	0.331
44	1.762	1.841	1.706	1.782	1.811	1.643	1.538	1.558	1.79	0.318	0.344	0.331
44.25	1.764	1.829	1.706	1.782	1.817	1.647	1.546	1.564	1.792	0.317	0.345	0.332
44.5	1.764	1.833	1.706	1.784	1.82	1.649	1.548	1.568	1.8	0.316	0.343	0.332
44.75	1.764	1.831	1.704	1.79	1.821	1.649	1.554	1.573	1.804	0.315	0.342	0.332
45	1.764	1.825	1.703	1.788	1.826	1.651	1.554	1.574	1.806	0.314	0.348	0.333
45.25	1.758	1.831	1.701	1.79	1.826	1.651	1.55	1.576	1.813	0.312	0.347	0.332
45.5	1.762	1.825	1.699	1.796	1.831	1.653	1.558	1.585	1.815	0.312	0.349	0.333
45.75	1.758	1.824	1.7	1.8	1.839	1.653	1.563	1.585	1.82	0.311	0.35	0.334
46	1.754	1.829	1.696	1.8	1.84	1.653	1.558	1.585	1.825	0.31	0.346	0.333
46.25	1.752	1.825	1.698	1.804	1.842	1.655	1.561	1.588	1.831	0.309	0.348	0.334
46.5	1.756	1.818	1.698	1.806	1.844	1.657	1.569	1.596	1.834	0.308	0.347	0.335
46.75	1.752	1.821	1.696	1.808	1.838	1.659	1.57	1.599	1.84	0.308	0.345	0.336
47	1.752	1.819	1.695	1.812	1.837	1.657	1.566	1.599	1.842	0.306	0.338	0.334
47.25	1.752	1.816	1.694	1.816	1.836	1.659	1.574	1.607	1.848	0.306	0.342	0.335
47.5	1.745	1.82	1.692	1.823	1.834	1.661	1.568	1.605	1.849	0.305	0.328	0.335
47.75	1.748	1.815	1.691	1.827	1.834	1.663	1.575	1.612	1.859	0.304	0.333	0.336
48	1.746	1.819	1.69	1.826	1.829	1.665	1.575	1.61	1.86	0.303	0.323	0.335
48.25	1.752	1.814	1.691	1.829	1.827	1.665	1.582	1.621	1.866	0.303	0.322	0.336
48.5	1.752	1.81	1.688	1.832	1.831	1.667	1.582	1.623	1.869	0.302	0.322	0.336
48.75	1.74	1.816	1.689	1.832	1.824	1.667	1.579	1.625	1.872	0.301	0.321	0.335
49	1.748	1.808	1.688	1.828	1.822	1.667	1.589	1.635	1.881	0.301	0.321	0.337
49.25	1.745	1.81	1.686	1.83	1.823	1.669	1.589	1.637	1.883	0.301	0.319	0.337
49.5	1.744	1.812	1.687	1.826	1.815	1.667	1.588	1.643	1.889	0.299	0.318	0.337
49.75	1.74	1.814	1.686	1.826	1.812	1.671	1.587	1.645	1.893	0.299	0.317	0.337
50	1.742	1.81	1.686	1.826	1.81	1.673	1.588	1.651	1.895	0.298	0.315	0.337
50.25	1.738	1.813	1.685	1.823	1.804	1.673	1.587	1.655	1.903	0.297	0.314	0.337
50.5	1.746	1.808	1.686	1.823	1.806	1.677	1.6	1.665	1.911	0.298	0.315	0.339
50.75	1.736	1.813	1.681	1.817	1.796	1.677	1.593	1.665	1.919	0.295	0.312	0.337
51	1.743	1.81	1.683	1.817	1.8	1.673	1.599	1.671	1.927	0.296	0.312	0.338
51.25	1.743	1.804	1.7	1.816	1.794	1.669	1.6	1.677	1.936	0.296	0.311	0.338
51.5	1.745	1.811	1.683	1.814	1.79	1.665	1.605	1.679	1.947	0.296	0.312	0.34
51.75	1.748	1.806	1.683	1.812	1.79	1.661	1.608	1.683	1.959	0.296	0.31	0.339
52	1.742	1.808	1.683	1.808	1.782	1.659	1.604	1.683	1.965	0.294	0.308	0.339
52.25	1.745	1.806	1.683	1.81	1.78	1.653	1.612	1.688	1.973	0.295	0.309	0.34
52.5	1.743	1.804	1.679	1.806	1.778	1.649	1.613	1.689	1.98	0.294	0.313	0.34
52.75	1.744	1.802	1.679	1.808	1.78	1.633	1.614	1.693	1.989	0.294	0.304	0.34
53	1.744	1.802	1.679	1.804	1.786	1.606	1.619	1.696	1.999	0.294	0.305	0.341
53.25	1.738	1.8	1.679	1.804	1.786	1.611	1.618	1.696	2.007	0.294	0.31	0.34
53.5	1.74	1.798	1.679	1.806	1.784	1.621	1.618	1.702	2.009	0.293	0.305	0.34
53.75	1.741	1.796	1.675	1.808	1.78	1.625	1.618	1.701	2.02	0.292	0.305	0.339
54	1.739	1.8	1.677	1.806	1.776	1.625	1.623	1.705	2.032	0.293	0.306	0.341
54.25	1.734	1.804	1.677	1.802	1.774	1.627	1.618	1.703	2.035	0.292	0.306	0.341
54.5	1.739	1.798	1.675	1.798	1.77	1.627	1.625	1.71	2.04	0.292	0.304	0.34
54.75	1.742	1.8	1.677	1.796	1.772	1.627	1.627	1.71	2.045	0.292	0.304	0.341
55	1.74	1.798	1.677	1.794	1.766	1.629	1.629	1.715	2.056	0.292	0.302	0.341
55.25	1.74	1.794	1.675	1.79	1.768	1.627	1.631	1.711	2.064	0.291	0.301	0.342
55.5	1.737	1.796	1.673	1.79	1.764	1.629	1.633	1.716	2.071	0.291	0.3	0.342
55.75	1.739	1.79	1.671	1.788	1.762	1.629	1.631	1.72	2.072	0.29	0.299	0.341
56	1.736	1.796	1.673	1.784	1.762	1.629	1.625	1.718	2.077	0.289	0.3	0.341
56.25	1.738	1.792	1.673	1.784	1.76	1.631	1.635	1.722	2.08	0.29	0.3	0.342
56.5	1.734	1.796	1.671	1.778	1.758	1.631	1.627	1.723	2.084	0.29	0.297	0.342
56.75	1.739	1.792	1.673	1.78	1.76	1.629	1.637	1.729	2.084	0.29	0.297	0.343
57	1.738	1.79	1.671	1.78	1.76	1.631	1.635	1.728	2.084	0.289	0.295	0.342
57.25	1.736	1.794	1.669	1.78	1.758	1.633	1.631	1.729	2.084	0.289	0.295	0.342
57.5	1.736	1.792	1.669	1.78	1.756	1.633	1.633	1.728	2.084	0.289	0.295	0.342
57.75	1.737	1.786	1.669	1.776	1.756	1.633	1.641	1.735	2.068	0.29	0.294	0.343
58	1.735	1.79	1.667	1.776	1.758	1.635	1.643	1.737	2.068	0.289	0.293	0.343
58.25	1.735	1.788	1.667	1.774	1.758	1.633	1.637	1.736	2.073	0.288	0.292	0.343
58.5	1.737	1.786	1.669	1.778	1.758	1.637	1.641	1.739	2.075	0.288	0.289	0.344
58.75	1.739	1.79	1.669	1.774	1.756	1.639	1.635	1.737	2.072	0.287	0.289	0.342
59	1.741	1.788	1.665	1.774	1.758	1.639	1.645	1.742	2.076	0.289	0.29	0.344
59.25	1.736	1.788	1.667	1.772	1.758	1.645	1.639	1.742	2.072	0.287	0.285	0.343
59.5	1.738	1.786	1.665	1.772	1.754	1.651	1.643	1.742	2.072	0.288	0.286	0.343
59.75	1.738	1.784	1.663	1.774	1.754	1.657	1.651	1.749	2.077	0.289	0.287	0.344
60	1.739	1.782	1.665	1.772	1.754	1.657	1.653	1.749	2.075	0.289	0.286	0.345
60.25	1.739	1.778	1.663	1.772	1.756	1.657	1.653	1.748	2.068	0.288	0.281	0.344
60.5	1.735	1.782	1.663	1.768	1.754	1.657	1.649	1.75	2.068	0.287	0.279	0.344
60.75	1.738	1.78	1.663	1.772	1.754	1.659	1.653	1.752	2.061	0.287	0.279	0.344
61	1.738	1.776	1.663	1.772	1.754	1.657	1.655	1.754	2.06	0.287	0.28	0.345
61.25	1.733	1.782	1.661	1.77	1.754	1.657	1.653	1.754	2.059	0.288	0.279	0.345
61.5	1.738	1.776	1.663	1.77	1.752	1.655	1.657	1.754	2.048	0.287	0.279	0.345
61.75	1.736	1.776	1.663	1.772	1.752	1.653	1.659	1.756	2.052	0.288	0.28	0.346
62	1.735	1.776	1.659	1.766	1.75	1.653	1.659	1.758	2.049	0.287	0.278	0.345
62.25	1.74	1.776	1.659	1.768	1.752	1.649	1.661	1.76	2.052	0.287	0.278	0.345
62.5	1.729	1.778	1.659	1.766	1.749	1.649	1.655	1.756	2.036	0.286	0.276	0.344
62.75	1.733	1.778	1.659	1.766	1.75	1.647	1.657	1.758	2.04	0.287	0.277	0.345
63	1.736	1.774	1.657	1.764	1.75	1.645	1.663	1.762	2.04	0.287	0.278	0.346
63.25	1.736	1.776	1.659	1.768	1.75	1.643	1.665	1.766	2.043	0.287	0.278	0.346
63.5	1.736	1.772	1.657	1.766	1.75	1.641	1.665	1.764	2.039	0.286	0.277	0.346
63.75	1.737	1.774	1.657	1.766	1.754	1.643	1.669	1.768	2.031	0.287	0.277	0.346
64	1.734	1.772	1.655	1.766	1.758	1.639	1.667	1.766	2.029	0.287	0.277	0.346
64.25	1.732	1.774	1.653	1.768	1.77	1.639	1.667	1.764	2.027	0.286	0.275	0.345
64.5	1.736	1.77	1.653	1.768	1.782	1.635	1.671	1.768	2.024	0.287	0.277	0.346
64.75	1.73	1.774	1.653	1.764	1.784	1.635	1.669	1.764	2.02	0.287	0.276	0.346
65	1.736	1.77	1.653	1.766	1.79	1.633	1.673	1.77	2.023	0.287	0.276	0.346
65.25	1.732	1.77	1.653	1.766	1.79	1.631	1.675	1.77	2.016	0.287	0.276	0.346
65.5	1.734	1.77	1.653	1.766	1.792	1.629	1.673	1.77	2.019	0.287	0.275	0.346
65.75	1.73	1.772	1.653	1.764	1.79	1.631	1.671	1.768	2.015	0.287	0.275	0.346
66	1.732	1.77	1.651	1.764	1.794	1.627	1.679	1.774	2.013	0.288	0.277	0.348
66.25	1.729	1.772	1.649	1.762	1.792	1.629	1.675	1.772	2.009	0.286	0.274	0.346
66.5	1.728	1.768	1.647	1.766	1.79	1.622	1.675	1.77	2.008	0.286	0.279	0.346
66.75	1.728	1.772	1.651	1.768	1.792	1.622	1.679	1.774	2.007	0.286	0.273	0.347
67	1.731	1.772	1.649	1.782	1.794	1.62	1.679	1.768	2.005	0.286	0.273	0.346
67.25	1.732	1.77	1.647	1.79	1.79	1.619	1.677	1.77	2.003	0.286	0.272	0.347
67.5	1.731	1.77	1.647	1.792	1.788	1.617	1.679	1.77	2	0.286	0.273	0.346
67.75	1.731	1.762	1.645	1.794	1.788	1.614	1.687	1.774	1.999	0.286	0.272	0.347
68	1.729	1.762	1.647	1.798	1.788	1.614	1.689	1.778	1.998	0.287	0.275	0.348
68.25	1.727	1.766	1.645	1.798	1.79	1.613	1.683	1.774	2	0.286	0.274	0.347
68.5	1.729	1.764	1.645	1.794	1.788	1.613	1.69	1.778	1.993	0.287	0.273	0.349
68.75	1.729	1.766	1.647	1.798	1.786	1.612	1.688	1.776	1.989	0.286	0.272	0.348
69	1.729	1.76	1.645	1.794	1.79	1.611	1.693	1.782	1.988	0.288	0.272	0.349
69.25	1.729	1.764	1.645	1.798	1.788	1.611	1.695	1.782	1.989	0.287	0.273	0.349
69.5	1.729	1.762	1.643	1.794	1.786	1.61	1.692	1.78	1.983	0.286	0.27	0.347
69.75	1.73	1.762	1.643	1.796	1.786	1.611	1.697	1.784	1.988	0.287	0.271	0.349
70	1.73	1.76	1.643	1.798	1.786	1.611	1.699	1.784	1.985	0.287	0.271	0.349
70.25	1.727	1.76	1.643	1.796	1.788	1.613	1.696	1.782	1.985	0.287	0.27	0.348
70.5	1.73	1.758	1.641	1.8	1.786	1.612	1.701	1.792	1.976	0.289	0.274	0.35
70.75	1.729	1.758	1.641	1.792	1.786	1.611	1.704	1.788	1.976	0.288	0.272	0.35
71	1.731	1.758	1.641	1.796	1.784	1.61	1.701	1.792	1.976	0.287	0.271	0.349
71.25	1.728	1.76	1.641	1.792	1.788	1.612	1.7	1.788	1.973	0.286	0.271	0.349
71.5	1.727	1.758	1.641	1.794	1.784	1.612	1.707	1.786	1.974	0.286	0.272	0.348
71.75	1.729	1.758	1.639	1.794	1.782	1.612	1.707	1.798	1.969	0.289	0.274	0.351
72	1.726	1.758	1.639	1.79	1.78	1.61	1.708	1.79	1.971	0.288	0.272	0.35

## Sheet: Figure 3D
Time (hour)	OD600
0	0.2	0.2
7	1.17	1.2
8.56	2.71	2.6
19.5	6.89	6.42
23.5	8.58	7.8
29.5	9.76	9.08
29.5	9.88	9.18
43.5	12.44	11.4
51.75	14	13
67.75	15.9	15.65

## Sheet: Figure 6 Samples
Samples
No.	Details	Chemical Formula	Amount (mg)	Name in the paper
1	PHDU-6: with usC11 molar ratio of 6%	(C10H18O2)1-n(C11H18O2)n, n=6%	93.3	PHDU-6
2	PHBU-5: with usC11 molar ratio of 5%	(C4H6O2)1-n(C11H18O2)n, n=5%	112.7	PHBU-5
3	PHBU-5-PHDU-6-crosslinked BE 1:3	No.2 : No. 1 = 1:3, in moles	99.6	PHBU1-blend-PHDU3
4	PHBU-5-PHDU-6-crosslinked BE 3:1	No.2 : No. 1 = 3:1, in moles	101.6	PHBU3-blend-PHDU1

## Sheet: Figure 6
	BOD, mg																														Total BOD, mg
	GLU1	GLU2	GLU3	MCC1	MCC2	MCC3	PHBU1	PHBU2	PHBU3				B1D3-1	B1D3-2	B1D3-3	B3D1-1	B3D1-2	B3D1-3	N-BU1	N-BU2	N-BU3	N-BUs1	N-BUs2	N-BUs3	N-B1D3-1	N-B1D3-2	N-B1D3-3	N-B3D1-1	N-B3D1-2	N-B3D1-3	GLU1	GLU2	GLU3	MCC1	MCC2	MCC3	PHBU1	PHBU2	PHBU3				B1D3-1	B1D3-2	B1D3-3	B3D1-1	B3D1-2	B3D1-3	N-BU1
2023-04-10	0	0	0	0	0	0	0	0	0				0	0	0	0	0	0	0	0	0	0	0	0	0	0	0	0	0	0	0	0	0	0	0	0	0	0	0				0	0	0	0	0	0	0
2023-04-14	23.5269	22.0255	23.5756	3.92532	5.1313	5.15578	3.06944	2.79499	3.56038				2.86302	2.80894	2.53758	2.77068	3.21981	2.67223	0	0	0	0	0.345262	0.276854	0	0	0	0	0.348508	0.693754	23.5269	22.0255	23.5756	3.92532	5.1313	5.15578	3.06944	2.79499	3.56038				2.86302	2.80894	2.53758	2.77068	3.21981	2.67223	0
2023-04-21	3.63682	6.92225	3.3982	6.66703	4.2502	1.91396	0.65082	0.751648	0.256736				0.709111	0	1.62318	0	0	0	0	0	0	0	0	0	0	0	0	0	0	0	27.1637	28.9477	26.9738	10.5924	9.3815	7.06974	3.72026	3.54664	3.81712				3.57214	2.80894	4.16076	2.77068	3.21981	2.67223	0
2023-04-28				3.69879	5.31366	4.04344	0	0	0				0.651485	0.552618	0	0	0	0.591791	0	0	0	0	0.503898	1.20086	0	0	0	0	1.08224	0.695667				14.2911	14.6952	11.1132	3.72026	3.54664	3.81712				4.22362	3.36156	4.16076	2.77068	3.21981	3.26402	0
2023-05-05				3.77777	2.09403	4.37523	0.707363	0.512849	0.365869				1.2019	1.41843	1.00461	0.977785	1.84743	1.08822	0	0.0336799	0	0.376028	0.214755	0	0	0	0	0.269396	0	0.807901				18.0689	16.7892	15.4884	4.42763	4.05949	4.18299				5.42552	4.77998	5.16538	3.74847	5.06724	4.35224	0
2023-05-15				2.87682	3.7135	2.87279	0.288078	0.360534	0.685015				0	0	0.781789	1.12771	1.93514	1.00516	0	0	0	0.251155	0.0356211	2.15383	3.24355	0	3.27164	0.685847	1.92552	0.980582				20.9457	20.5027	18.3612	4.7157	4.42003	4.868				5.42552	4.77998	5.94717	4.87617	7.00238	5.3574	0
2023-05-22				3.47128	0	2.40816	0	1.10457	1.7717				0.419045	0	1.79277	1.54996	0	1.24242	0.0669132	0	0	0	0	0	0	0.436412	0	0	0	0.0692555				24.417	20.5027	20.7694	4.7157	5.52459	6.63971				5.84457	4.77998	7.73993	6.42613	7.00238	6.59981	0.0669132
2023-05-31				0.149781	0	1.25951	1.41582	0.779556	1.64371				0.108902	0.986148	1.63908	0.668115	1.1608	1.53719	0.90324	0	1.47548	1.69277	0	0.494312	0	0	0	0	0	0				24.5668	20.5027	22.0289	6.13153	6.30415	8.28342				5.95347	5.76613	9.37901	7.09424	8.16318	8.137	0.970153
2023-06-06				0.366148	0	0	0	0	0				0.562415	0.368422	0	0	1.03158	0	0.895336	1.51353	0	2.91909	1.18785	0.153668	1.08292	1.49411	0.105419	1.66141	0	1.50167				24.9329	20.5027	22.0289	6.13153	6.30415	8.28342				6.51589	6.13455	9.37901	7.09424	9.19476	8.137	1.86549
2023-06-13				0.509737	0	0	0.144399	0	0.696917				0	0	1.04732	0	0	0	0	0	0	0	0	0	0	0	0	0	0.695199	0				25.4427	20.5027	22.0289	6.27592	6.30415	8.98033				6.51589	6.13455	10.4263	7.09424	9.19476	8.137	1.86549
2023-06-20				1.16141	0	1.36735	0	0	0				0.358092	0.584067	0.877435	0.915961	0	0.85496	0	0	0	0	0.560094	0.954172	0	0	0	0.584236	0.587129	0				26.6041	20.5027	23.3962	6.27592	6.30415	8.98033				6.87398	6.71862	11.3038	8.0102	9.19476	8.99196	1.86549
2023-06-26				0	0.367692	0.698615	0.146713	0.848852	1.06763				0.396107	0.071412	0.711549	0	0	0	0	0.632047	0	1.08689	0.764565	0.398528	0	0	0.10909	0.292701	0.985433	1.30907				26.6041	20.8704	24.0948	6.42264	7.153	10.048				7.27008	6.79003	12.0153	8.0102	9.19476	8.99196	1.86549
2023-07-05				0.990245	1.53848	0.507804	0	0	0				0.993715	0.402934	0.467527	1.36375	0	0.959374	0.801904	0.774285	1.14528	0.802806	1.0962	0	0	0	0	1.3437	0.510931	0.798956				27.5943	22.4089	24.6026	6.42264	7.153	10.048				8.2638	7.19297	12.4828	9.37396	9.19476	9.95133	2.66739
2023-07-14				1.86779	1.82951	1.90269	1.74985	2.13806	0.442909				1.67077	2.41197	1.26658	1.70253	1.78192	1.7863	0.905807	1.30277	1.3357	1.4097	1.37851	1.52549	0.886304	0.819484	0.860111	0	0.178327	0				29.4621	24.2384	26.5053	8.17248	9.29106	10.4909				9.93457	9.60494	13.7494	11.0765	10.9767	11.7376	3.5732
2023-07-26				0.448232	0.640643	0.338304	0.0362567	0.643094	0.600668				0.0369801	0	0	0.329127	0.286551	0.473072	0.0378291	0	0.560996	0.26413	0.450501	0.186763	0	0	0	0.948146	0.261469	0.490527				29.9103	24.879	26.8436	8.20874	9.93416	11.0915				9.97155	9.60494	13.7494	11.4056	11.2632	12.2107	3.61103
Sample	GLU1	GLU2	GLU3	MCC1	MCC2	MCC3	PHBU1	PHBU2	PHBU3				B1D3-1	B1D3-2	B1D3-3	B3D1-1	B3D1-2	B3D1-3	N-BU1	N-BU2	N-BU3	N-BUs1	N-BUs2	N-BUs3	N-B1D3-1	N-B1D3-2	N-B1D3-3	N-B3D1-1	N-B3D1-2	N-B3D1-3
ThOD (Theoretical Oxygen Demand), mg/g	1065.72	1065.72	1065.72	1184.16	1184.16	1184.16	1762.11	1762.11	1762.11				2424.31	2424.31	2424.31	2062.47	2062.47	2062.47	1762.11	1762.11	1762.11	1750.89	1750.89	1750.89	2424.31	2424.31	2424.31	2062.47	2062.47	2062.47
sample, mg	24.44	27.85	26.04	24.47	23.3	25.84	23.04	23.27	23.42				21.19	22.35	22.94	22.63	23.14	23.89	20.95	19.48	23.14	20.99	23.02	24.87	24.72	22.3	24.3	23.95	23.38	20.95
ThOD in flask, mg	26.0462	29.6803	27.7513	28.9764	27.5909	30.5987	40.599	41.0043	41.2686				51.3711	54.1833	55.6137	46.6737	47.7256	49.2724	36.9162	34.3259	40.7752	36.7512	40.3055	43.5446	59.9289	54.0621	58.9107	49.3962	48.2205	43.2087
[truncated: 58 more columns]

## Sheet: Figure S1
Sodium butyrate (C4) g L-1	10-undecenoic acid (usC11) mL L-1	10-undecenoic acid (usC11) g L-1	usC11-utilized			suC11-left			C4-utilized			C4-left
4	0	0	0	0	0	0	0	0	1.24767	1.75746	1.87829	2.72966	2.23065	2.1075
3.75	0.25	0.228	0.217669	0.21749	0.215812	0	0	0	2.35114	2.35617	2.31768	1.38265	1.3808	1.41723
3.5	0.5	0.456	0.462767	0.469294	0.469871	0	0	0	2.13248	2.00262	2.10113	1.40176	1.53854	1.43453
3.25	0.75	0.684	0.679045	0.67863	0.679177	0	0	0	1.84962	2.07568	2.11689	1.4249	1.19641	1.15164
3	1	0.912	0.865785	0.865852	0.859749	0	0	0	2.0815	1.99118	2.17851	0.922397	1.00996	0.823
2.5	1.5	1.368	1.15976	1.18529	1.30281	0.13586	0.11596	0	1.75383	1.81092	1.82402	0.762853	0.698421	0.681479

## Sheet: Figure 4A
	3-1	0.0005	-0.01106	-0.0024	-0.01397	0.0008	0.00466		1-1	0	-0.00105	0	0.00351	0	0.000777755			1-3	0	-0.0042	0	0.0014	0	0.0014		PHBU	0	-0.00326	0	0.01303	0	0.0297
		0.0015	0.00757	0.0013	0.00931	0.0014	-0.00349			0	-0.00231	0	0.00037574	0	0.00394				0	-0.0021	0	0.0021	0	-0.0028			3.57143e-05	0.000343053	0	0.01334	0	0.0322
		0.0046	0.04132	0.0031	0.01048	0.0032	0.01513			0.000267857	0.00188	0.000192308	0.00276	0.000106667	0.00116				0.0005	0.0028	0.0003	-0.0028	0.0005	0.0077			0.00025	0.00594	0.000289286	0.01669	0.000142857	0.03065
		0.0076	0.04714	0.0061	0.03958	0.0063	0.05122			0.000803571	0.000891775	0.000615385	0.00469	0.0004	0.00439				0.0016	-0.0063	0.0011	0.0077	0.0015	-0.0042			0.000678571	0.00462	0.0009	0.02098	0.000571429	0.03508
		0.008	0.05878	0.0105	0.05704	0.0116	0.06693			0.00165	0.000909091	0.00131	0.000988485	0.00088	0.0024				0.0036	0.0119	0.0028	-0.0042	0.0033	0.0098			0.00146	0.00423	0.00186	0.03219	0.00125	0.04044
		0.0085	0.05471	0.011	0.06518	0.0148	0.09719			0.00295	0.00605	0.00238	0.00269	0.0016	0.00407				0.0068	0	0.0056	0.0098	0.0063	0.0035			0.00257	-0.000181056	0.00321	0.04533	0.00232	0.04982
		0.0104	0.06577	0.0112	0.06809	0.0155	0.08963			0.00571	-0.000305752	0.00435	-0.00109	0.00293	0.00785				0.0122	-0.0035	0.0096	-0.0063	0.0115	0.0042			0.00411	0.00536	0.00505	0.05881	0.00457	0.06518
		0.0152	0.12746	0.0126	0.06984	0.0164	0.09428			0.0054	0.00281	0.00523	0.00668	0.00347	0.000458245				0.0147	-0.0028	0.0103	0	0.0152	-0.007			0.00643	0.01211	0.00755	0.08636	0.004	0.06093
		0.0279	0.23047	0.0161	0.10476	0.0188	0.12688			0.00388	0.00466	0.00377	0.00065321	0.00243	0.00494				0.0151	-0.0035	0.0107	0.0133	0.0159	-0.0042			0.00739	0.00668	0.01099	0.11813	0.00279	0.06226
		0.0497	0.4202	0.0256	0.1973	0.026	0.17344			0.00384	0.00362	0.00342	0.00666	0.00216	0.00558				0.016	0.0084	0.0122	-0.0028	0.0167	0.0126			0.00621	0.02076	0.01337	0.13484	0.00279	0.0576
		0.0734	0.57269	0.0451	0.34047	0.0424	0.32534			0.005	0.00319	0.00412	0.01201	0.00267	0.00122				0.0186	0.000700001	0.0159	0.0182	0.0188	0.0021			0.00593	0.01659	0.01305	0.12945	0.00375	0.06747
		0.0931	0.70422	0.0702	0.52904	0.0649	0.46676			0.0071	0.00638	0.00573	0.01093	0.00376	0.00543				0.0257	0.0203	0.0268	0.0182	0.0248	0.0287			0.00657	0.00789	0.01292	0.12887	0.0055	0.08156
		0.1086	0.80083	0.0941	0.66057	0.0865	0.61343			0.01031	0.00872	0.00815	0.01894	0.00544	0.00614				0.0425	0.0168	0.0471	0.0049	0.0398	0.0224			0.008	0.02378	0.01344	0.13128	0.00811	0.10383
		0.1216	0.8567	0.114	0.78221	0.1048	0.72925			0.01737	0.01611	0.01281	0.01524	0.00867	0.01405				0.0662	-0.0028	0.0705	0.000700001	0.0619	0.0049			0.01007	0.01575	0.01466	0.14227	0.01368	0.16841
		0.1338	0.944	0.1304	0.86543	0.1207	0.80083			0.03049	0.01958	0.02254	0.0235	0.01536	0.01747				0.0896	-0.0021	0.0907	-0.0049	0.0843	0.0049			0.01396	0.04027	0.01669	0.16549	0.024	0.26381
		0.146	0.98824	0.1441	0.9248	0.1356	0.90094			0.04723	0.01908	0.03631	0.0195	0.02491	0.01762				0.1091	-0.000700001	0.107	0.0126	0.1034	-0.000700001			0.02171	0.04564	0.02102	0.20841	0.037	0.3881
		0.1581	1.06739	0.1565	0.99522	0.1495	0.9475			0.06388	0.02498	0.05073	0.02386	0.03501	0.02645				0.1251	0.0077	0.1209	0.0035	0.1194	0.0126			0.03282	0.07727	0.02876	0.28869	0.04954	0.50314
		0.1698	1.1186	0.1693	1.04585	0.1623	1.02956			0.07799	0.02811	0.06346	0.02748	0.04389	0.03161				0.1393	0.0112	0.1332	0.0119	0.134	0.0112			0.04561	0.09811	0.03905	0.38805	0.06029	0.60508
		0.1811	1.1768	0.1824	1.12733	0.1745	1.08776			0.08933	0.03444	0.07388	0.02494	0.05115	0.03577				0.1527	-0.0014	0.1453	0.0189	0.1477	0.0098			0.05789	0.13402	0.04995	0.49184	0.06957	0.69306
		0.1919	1.23966	0.195	1.17273	0.1864	1.13839			0.09871	0.03739	0.08258	0.03119	0.05712	0.03983				0.1651	0.0203	0.1576	0.0084	0.1604	0.0301			0.06854	0.15801	0.0602	0.59275	0.07786	0.76466
		0.2025	1.28273	0.2068	1.2286	0.1982	1.21987			0.10701	0.03881	0.09015	0.02989	0.06237	0.04104				0.1767	0.0021	0.1698	0.0245	0.1717	0.0063			0.07739	0.18686	0.06934	0.6746	0.08525	0.83042
		0.213	1.34558	0.2182	1.29146	0.2099	1.25363			0.11478	0.04019	0.09704	0.03071	0.06723	0.04548				0.1882	0.0175	0.1815	0.0105	0.182	0.0336			0.085	0.20561	0.07705	0.7416	0.09193	0.88516
		0.2236	1.39505	0.23	1.33685	0.2217	1.32521			0.12241	0.04439	0.10369	0.03453	0.072	0.04687				0.2005	0.0147	0.1927	0.0182	0.1922	0.0168			0.09207	0.2337	0.08344	0.80013	0.09818	0.94362
		0.2347	1.45209	0.2419	1.40437	0.2337	1.37934			0.12991	0.04451	0.11038	0.03214	0.07669	0.04875				0.213	0.0063	0.2036	0.0196	0.2029	0.0217			0.09886	0.24373	0.089	0.8464	0.10418	0.994
		0.2464	1.52368	0.2536	1.44743	0.2459	1.43288			0.13723	0.05095	0.11704	0.036	0.08128	0.05127				0.2254	0.0238	0.2149	0.0133	0.2137	0.0175			0.10532	0.28039	0.09431	0.88873	0.11018	1.04341
		0.2582	1.57373	0.2649	1.49981	0.2579	1.50796			0.14451	0.05305	0.12362	0.04668	0.08576	0.05519				0.2373	0.0028	0.2262	0.0266	0.2246	0.0126			0.11157	0.29033	0.09974	0.94302	0.11639	1.10581
		0.27	1.63833	0.2763	1.55743	0.2692	1.54114			0.15201	0.05654	0.13008	0.03631	0.09024	0.05856				0.249	0.0252	0.2371	0.0091	0.236	0.0329			0.1175	0.31829	0.10562	0.99096	0.12279	1.16244
		0.2817	1.69362	0.2885	1.60748	0.2805	1.61389			0.15942	0.05405	0.13642	0.0439	0.09467	0.05955				0.2608	0.0077	0.2479	0.0273	0.248	0.0196			0.12318	0.33677	0.11164	1.04692	0.12914	1.22212
		0.2932	1.74716	0.3015	1.68256	0.2921	1.65055			0.1667	0.05509	0.14265	0.04344	0.09901	0.06503				0.2725	0.0203	0.2592	0.0217	0.2603	0.0308			0.12886	0.36039	0.11745	1.09787	0.13521	1.28081
		0.3043	1.80944	0.3152	1.74309	0.3038	1.70933			0.17384	0.0624	0.14877	0.04743	0.1032	0.06555				0.2838	0.0203	0.2711	0.0231	0.2727	0.0245			0.13461	0.39068	0.12295	1.14398	0.14093	1.32492
		0.3152	1.84669	0.3286	1.79722	0.3156	1.77743			0.18094	0.06749	0.15492	0.04898	0.10736	0.06768				0.2948	0.0091	0.2834	0.0287	0.285	0.0322			0.1405	0.4047	0.12821	1.19416	0.14646	1.37796
		0.3258	1.90838	0.3411	1.856	0.3279	1.81584			0.18813	0.0672	0.16115	0.04886	0.11155	0.07068				0.3059	0.0294	0.2958	0.0154	0.2972	0.0259			0.14664	0.44536	0.13346	1.23763	0.152	1.42491
		0.3366	1.94621	0.353	1.89965	0.3402	1.89441			0.19549	0.06788	0.16758	0.05499	0.11581	0.07324				0.3175	0.0133	0.308	0.0329	0.309	0.0336			0.15286	0.47027	0.1387	1.28526	0.15761	1.47275
		0.3476	1.99975	0.3652	1.97007	0.3522	1.92817			0.20304	0.07355	0.17412	0.04949	0.12021	0.07889				0.3298	0.0266	0.3196	0.0224	0.3203	0.0308			0.159	0.49866	0.1439	1.32809	0.16336	1.53137
		0.3593	2.06261	0.3773	1.99859	0.3645	1.9951			0.21058	0.07366	0.18054	0.06056	0.12469	0.08053				0.3428	0.0203	0.3308	0.0266	0.3316	0.0364			0.165	0.5339	0.14914	1.37282	0.16929	1.58185
		0.3714	2.10917	0.3888	2.05853	0.3772	2.0498			0.21804	0.08137	0.18677	0.05974	0.12912	0.08197				0.3558	0.014	0.3419	0.0357	0.3432	0.0315			0.17096	0.56698	0.15454	1.42097	0.17546	1.64439
		0.3834	2.1761	0.4001	2.09986	0.3893	2.08705			0.2258	0.08088	0.19319	0.06303	0.13355	0.09075				0.3681	0.0259	0.3528	0.0266	0.3552	0.0434			0.17704	0.60032	0.1601	1.46799	0.18168	1.69799
		0.3949	2.22266	0.4118	2.14467	0.4006	2.1534			0.23393	0.08298	0.20004	0.06414	0.13824	0.09269				0.3803	0.0217	0.3636	0.0385	0.3675	0.028			0.18311	0.64041	0.16556	1.517	0.18775	1.75642
		0.4062	2.27387	0.4246	2.2116	0.4118	2.18657			0.24205	0.08986	0.20712	0.06383	0.14312	0.09658				0.3927	0.0238	0.3748	0.028	0.3798	0.0357			0.18918	0.66899	0.17096	1.56117	0.19375	1.80698
		0.4173	2.31811	0.438	2.25292	0.4232	2.24186			0.25009	0.09589	0.21423	0.07071	0.14797	0.10114				0.4048	0.0259	0.3863	0.0336	0.3917	0.0406			0.19521	0.71995	0.17621	1.60643	0.19961	1.85772
		0.4282	2.35885	0.451	2.31636	0.4349	2.28901			0.25786	0.10292	0.22104	0.07225	0.15269	0.10469				0.4165	0.0189	0.3983	0.0385	0.403	0.0336			0.20118	0.75104	0.18131	1.65021	0.20536	1.91554
		0.4386	2.40832	0.4629	2.35535	0.4467	2.32742			0.26549	0.10016	0.22754	0.07649	0.1572	0.11032				0.4279	0.0343	0.4104	0.0259	0.4139	0.0539			0.20707	0.79514	0.18643	1.68926	0.21114	1.96104
		0.449	2.44033	0.4743	2.40017	0.4583	2.39086			0.27272	0.10442	0.23369	0.07713	0.16149	0.11262				0.4398	0.0217	0.4218	0.0406	0.4246	0.0329			0.21296	0.83791	0.19151	1.73542	0.217	2.01882
		0.46	2.49445	0.4859	2.44382	0.4697	2.41996			0.27973	0.10453	0.23958	0.07606	0.16571	0.11687				0.4524	0.0336	0.4326	0.0301	0.4352	0.049			0.21886	0.88073	0.19661	1.77318	0.22296	2.06595
		0.4717	2.54509	0.4975	2.4799	0.4814	2.47757			0.28674	0.11203	0.24558	0.08404	0.16992	0.11945				0.4652	0.0294	0.4433	0.0427	0.4458	0.0378			0.22489	0.9293	0.20192	1.81837	0.22889	2.12249
		0.4837	2.59456	0.5091	2.53403	0.4932	2.52006			0.2942	0.1144	0.25181	0.08294	0.17424	0.12534				0.4774	0.0238	0.4541	0.0399	0.4568	0.0462			0.23104	0.96103	0.20735	1.86552	0.23482	2.18107
		0.4953	2.64286	0.5211	2.57535	0.5047	2.55789			0.30196	0.11803	0.25831	0.08576	0.17869	0.12814				0.4888	0.0378	0.4646	0.0322	0.4686	0.0525			0.23718	1.02463	0.21279	1.9044	0.24061	2.22651
		0.5063	2.68127	0.5335	2.62773	0.5166	2.62482			0.30991	0.12476	0.26488	0.09016	0.1832	0.13153				0.5	0.0217	0.4752	0.0497	0.4812	0.0413			0.24314	1.06271	0.21799	1.94994	0.24632	2.28092
		0.5171	2.729	0.5462	2.68127	0.5289	2.65043			0.31763	0.12641	0.27142	0.09288	0.18773	0.13755				0.5114	0.0392	0.4868	0.0322	0.494	0.0476			0.24886	1.11875	0.22304	1.98809	0.25211	2.33197
		0.5279	2.76916	0.5594	2.72027	0.5412	2.71619			0.32513	0.13387	0.27785	0.09921	0.19219	0.13881				0.5229	0.0308	0.4991	0.0462	0.5062	0.0448			0.25468	1.16238	0.22821	2.03156	0.25818	2.38554
		0.539	2.81106	0.5732	2.79127	0.5535	2.76159			0.33246	0.13578	0.28412	0.09928	0.19656	0.14768				0.5345	0.0301	0.5117	0.0385	0.5177	0.0546			0.26064	1.21576	0.23368	2.07597	0.2645	2.44704
		0.5503	2.85878	0.5861	2.82095	0.566	2.80466			0.33969	0.14024	0.29035	0.1049	0.20096	0.1474				0.5464	0.0343	0.5242	0.0469	0.5289	0.0616			0.26661	1.2669	0.23946	2.11966	0.27082	2.50002
		0.5612	2.89603	0.5979	2.8681	0.5785	2.86635			0.34692	0.14479	0.29658	0.10566	0.20536	0.15445				0.5585	0.0329	0.5363	0.049	0.5398	0.0413			0.27229	1.31778	0.24535	2.17022	0.27693	2.55712
		0.5721	2.93968	0.6093	2.90418	0.5905	2.89079			0.35415	0.14718	0.30277	0.11119	0.20976	0.15775				0.571	0.0399	0.5479	0.0427	0.5502	0.0616			0.27789	1.35857	0.2511	2.21403	0.28271	2.60988
		0.5838	2.98799	0.6207	2.92921	0.6022	2.95016			0.36152	0.15141	0.30908	0.11748	0.21421	0.16162				0.584	0.035	0.5589	0.0497	0.5605	0.0469			0.28371	1.4237	0.2565	2.25698	0.28836	2.65566
		0.5966	3.0392	0.6321	2.98566	0.6137	2.9746			0.36902	0.15818	0.31562	0.11838	0.21883	0.16842				0.597	0.0308	0.5695	0.0434	0.5712	0.0539			0.28968	1.46831	0.26158	2.29547	0.29407	2.71185
		0.6093	3.09217	0.6436	3.00428	0.6252	3.02465			0.37647	0.15888	0.32235	0.12424	0.22357	0.17195				0.609	0.0406	0.5799	0.0469	0.5829	0.0588			0.29571	1.53143	0.26653	2.33495	0.29979	2.75768
		0.6211	3.13116	0.6553	3.06656	0.6367	3.06656			0.38384	0.165	0.32896	0.12413	0.22829	0.17933				0.6203	0.0336	0.5907	0.0455	0.5954	0.0483			0.30175	1.58237	0.27164	2.37569	0.30586	2.82
		0.6319	3.17248	0.6677	3.09333	0.6482	3.09508			0.39125	0.16895	0.33546	0.12903	0.23293	0.184				0.6315	0.0455	0.6019	0.0476	0.6078	0.0686			0.30768	1.64237	0.27724	2.42088	0.31225	2.87113
		0.6425	3.20216	0.6805	3.14629	0.6597	3.15328			0.39862	0.17691	0.34196	0.13126	0.23741	0.1864				0.6429	0.0336	0.6136	0.0518	0.6198	0.0532			0.31354	1.6962	0.28305	2.46893	0.31875	2.93037
		0.653	3.23825	0.6934	3.19925	0.6712	3.17714			0.40589	0.18176	0.34835	0.13478	0.24176	0.19216				0.6543	0.0392	0.6256	0.0567	0.6313	0.0658			0.31936	1.74668	0.28877	2.51476	0.32514	2.99287
		0.6632	3.27084	0.7059	3.22137	0.683	3.22952			0.41308	0.18608	0.35465	0.14126	0.24605	0.19817				0.6657	0.0469	0.6378	0.0469	0.6427	0.0602			0.32514	1.81228	0.29426	2.55708	0.33132	3.0396
		0.6732	3.29819	0.7181	3.27782	0.695	3.27084			0.42013	0.18744	0.36085	0.14265	0.25032	0.20175				0.6772	0.0364	0.6497	0.0574	0.6539	0.0588			0.33096	1.86777	0.29964	2.60415	0.33739	3.09897
		0.6838	3.3465	0.7303	3.29936	0.7073	3.30751			0.4271	0.19196	0.36692	0.14655	0.25459	0.20585				0.6892	0.0504	0.6613	0.0497	0.6651	0.07			0.33689	1.9175	0.305	2.64357	0.34332	3.14384
		0.695	3.38084	0.7421	3.35057	0.72	3.36745			0.43411	0.1993	0.37308	0.15214	0.25891	0.20908				0.7014	0.0364	0.673	0.0595	0.6763	0.0567			0.34296	1.98212	0.31044	2.68866	0.34907	3.19461
		0.7069	3.43089	0.7537	3.38375	0.7325	3.39364			0.44138	0.19945	0.37938	0.15654	0.26325	0.21653				0.7136	0.0469	0.6845	0.056	0.6877	0.07			0.34907	2.04231	0.31577	2.72918	0.35479	3.24472
		0.7191	3.47338	0.7659	3.4274	0.7445	3.44195			0.44884	0.20906	0.38577	0.16408	0.26763	0.21866				0.7257	0.0392	0.6954	0.0532	0.6999	0.0672			0.35511	2.10126	0.32108	2.77332	0.36068	3.29124
		0.7312	3.51353	0.7785	3.47047	0.7565	3.48618			0.45625	0.20951	0.39212	0.16764	0.27195	0.22393				0.7379	0.0413	0.7062	0.0602	0.7125	0.0658			0.36104	2.15279	0.32635	2.81428	0.36689	3.35377
		0.7429	3.56009	0.7911	3.50771	0.7683	3.51121			0.46357	0.21572	0.3985	0.17135	0.27629	0.23033				0.7501	0.0511	0.7174	0.0567	0.7251	0.0693			0.367	2.21099	0.33171	2.85204	0.37318	3.40084
		0.7542	3.5921	0.8039	3.55311	0.78	3.56417			0.47116	0.22407	0.40504	0.17948	0.28077	0.23549				0.7621	0.042	0.7296	0.0672	0.7369	0.0588			0.37304	2.27504	0.33709	2.89986	0.37925	3.45734
		0.7656	3.63925	0.8167	3.59152	0.7915	3.58105			0.47893	0.22453	0.41188	0.18318	0.28544	0.24124				0.7741	0.0511	0.742	0.056	0.748	0.07			0.37914	2.32184	0.34249	2.93557	0.38514	3.50524
		0.7769	3.66951	0.8291	3.62353	0.803	3.64041			0.48683	0.23291	0.41885	0.18683	0.29029	0.24657				0.7864	0.0448	0.7539	0.0637	0.7588	0.0693			0.38532	2.39736	0.34791	2.98368	0.39089	3.55084
		0.7881	3.70618	0.841	3.66078	0.8147	3.66602			0.49473	0.23816	0.42581	0.19145	0.29509	0.25224				0.799	0.0511	0.7652	0.0616	0.7697	0.0693			0.39139	2.4329	0.35338	3.02771	0.39654	3.6042
		0.7991	3.74808	0.8522	3.6829	0.8267	3.70152			0.50241	0.24236	0.43258	0.19566	0.29965	0.25786				0.8117	0.0511	0.7762	0.0595	0.7803	0.077			0.39746	2.51887	0.35881	3.06452	0.40214	3.64337
		0.8104	3.77834	0.8632	3.72014	0.8384	3.75099			0.50982	0.24865	0.43904	0.2015	0.30397	0.26349				0.824	0.0455	0.787	0.0672	0.7908	0.0693			0.40343	2.55635	0.36421	3.11362	0.40779	3.69572
		0.822	3.81967	0.8742	3.74808	0.8496	3.76554			0.51714	0.25233	0.44527	0.20281	0.30824	0.26892				0.8359	0.0476	0.7975	0.0658	0.8018	0.0847			0.40925	2.62158	0.36945	3.15	0.4135	3.74537
		0.8336	3.854	0.8858	3.77951	0.8606	3.81617			0.52433	0.25672	0.45135	0.21005	0.31243	0.26987				0.8476	0.0553	0.8077	0.0644	0.8134	0.0735			0.415	2.66535	0.37463	3.19128	0.41932	3.79039
		0.8448	3.88951	0.8979	3.83131	0.8716	3.83596			0.53156	0.26455	0.4575	0.21394	0.31672	0.27693				0.8589	0.0448	0.818	0.077	0.8256	0.0721			0.42082	2.72531	0.37984	3.23099	0.42529	3.84519
		0.8554	3.9221	0.9112	3.86099	0.8827	3.8703			0.53902	0.26462	0.46385	0.21766	0.32112	0.28248				0.8699	0.0553	0.829	0.0602	0.838	0.0826			0.42682	2.77611	0.3851	3.26799	0.43139	3.89476
		0.8657	3.9448	0.9251	3.91919	0.8942	3.91686			0.54692	0.27575	0.4705	0.22033	0.32557	0.28482				0.8806	0.0476	0.8406	0.0728	0.8502	0.0658			0.43289	2.84469	0.39041	3.31345	0.43746	3.94865
		0.876	3.97506	0.9385	3.95411	0.9065	3.94829			0.555	0.27829	0.47727	0.22773	0.33005	0.29287				0.8915	0.0581	0.8529	0.0609	0.8622	0.0896			0.439	2.8958	0.39571	3.34867	0.44354	3.99805
		0.8863	4.00183	0.9511	3.9931	0.919	3.99834			0.56299	0.28712	0.48388	0.23179	0.33456	0.29878				0.9031	0.0567	0.8655	0.0686	0.8738	0.0756			0.44496	2.94814	0.40101	3.39308	0.44971	4.04754
		0.8966	4.0321	0.9632	4.02919	0.9312	4.02802			0.57063	0.29315	0.49027	0.2358	0.33904	0.30343				0.9155	0.049	0.8775	0.0749	0.8851	0.0819			0.45082	2.9959	0.40645	3.43289	0.45589	4.10303
		0.9074	4.07342	0.9753	4.05538	0.9437	4.06934			0.5779	0.29452	0.4965	0.24296	0.34344	0.30745				0.9285	0.056	0.8888	0.0616	0.8961	0.0861			0.45657	3.0494	0.41201	3.47366	0.46204	4.1482
		0.9191	4.10252	0.9871	4.09379	0.9565	4.1194			0.585	0.30076	0.50265	0.24426	0.34779	0.31285				0.9418	0.049	0.8999	0.0812	0.907	0.0735			0.46239	3.1019	0.4176	3.52133	0.46804	4.19719
		0.9313	4.15664	0.9982	4.11881	0.9689	4.13918			0.59201	0.30236	0.50869	0.25194	0.35205	0.31816				0.9545	0.0602	0.911	0.0658	0.9182	0.0924			0.46821	3.14641	0.42313	3.55479	0.47389	4.24205
		0.9434	4.18342	1.0094	4.14675	0.9807	4.19389			0.59929	0.31565	0.51481	0.25925	0.35632	0.32297				0.9664	0.049	0.9218	0.0833	0.9299	0.077			0.47429	3.20878	0.42844	3.60113	0.47957	4.28704
		0.9555	4.23056	1.0216	4.18807	0.9922	4.20902			0.60679	0.31431	0.52115	0.26316	0.36075	0.32992				0.9781	0.0581	0.9325	0.0749	0.9423	0.0952			0.48054	3.24721	0.43351	3.63609	0.48521	4.33476
		0.9675	4.26548	1.0346	4.21717	1.004	4.24627			0.61442	0.32083	0.52762	0.26629	0.36536	0.33349				0.9899	0.0588	0.9436	0.0728	0.9554	0.0875			0.48668	3.31429	0.43849	3.67013	0.49096	4.37837
		0.9788	4.294	1.0476	4.26664	1.016	4.2841			0.62192	0.32876	0.53412	0.27241	0.36997	0.33935				1.0015	0.0518	0.9555	0.084	0.9682	0.0833			0.49264	3.3463	0.44354	3.71363	0.49675	4.42995
		0.9896	4.33008	1.0599	4.29109	1.0279	4.30622			0.62929	0.32917	0.54046	0.27499	0.37445	0.34232				1.0126	0.0693	0.9682	0.0714	0.9797	0.091			0.49854	3.41256	0.44878	3.74261	0.50257	4.47512
		1	4.34696	1.0716	4.31728	1.0395	4.36034			0.63661	0.34117	0.54673	0.28211	0.37885	0.34715				1.024	0.0574	0.9808	0.0847	0.9901	0.0833			0.50436	3.44177	0.45405	3.7886	0.50871	4.52236
		1.0106	4.38595	1.083	4.3522	1.0509	4.36849			0.64379	0.34245	0.55288	0.28306	0.38315	0.35389				1.0362	0.0602	0.9925	0.0798	1.0003	0.0987			0.51011	3.50227	0.45955	3.82795	0.51511	4.57497
		1.0217	4.41622	1.0944	4.36733	1.0625	4.41622			0.65094	0.34805	0.559	0.28934	0.38739	0.35875				1.049	0.0609	1.0035	0.0784	1.0104	0.0868			0.51579	3.5388	0.46526	3.87404	0.52132	4.62203
		1.0335	4.45288	1.1061	4.42029	1.0741	4.44241			0.65808	0.35337	0.56508	0.29601	0.39168	0.36472				1.0618	0.0602	1.0143	0.084	1.0206	0.0931			0.52143	3.58942	0.47099	3.91907	0.52739	4.67628
		1.0453	4.48897	1.1182	4.43542	1.0858	4.47383			0.66527	0.35283	0.57123	0.30075	0.396	0.36826				1.0738	0.0644	1.0251	0.077	1.0315	0.1015			0.52714	3.6267	0.47659	3.95455	0.53325	4.71795
		1.0566	4.51516	1.1304	4.47907	1.0978	4.51399			0.67263	0.3679	0.5775	0.30891	0.4004	0.37406				1.0852	0.0553	1.0359	0.0924	1.0437	0.0861			0.53304	3.68484	0.48201	3.99816	0.539	4.76142
		1.0674	4.54891	1.1431	4.51748	1.1099	4.53611			0.68013	0.37042	0.58388	0.31341	0.40485	0.37929				1.0964	0.07	1.047	0.0847	1.0568	0.1036			0.53907	3.71967	0.48735	4.03326	0.54471	4.80824
		1.078	4.56928	1.1565	4.55764	1.1216	4.57627			0.68768	0.37597	0.59038	0.31844	0.40939	0.38333				1.1078	0.0623	1.0586	0.0798	1.0697	0.0896			0.54521	3.78373	0.49256	4.07097	0.55046	4.84635
		1.0887	4.59896	1.1706	4.60537	1.1332	4.60711			0.69536	0.38105	0.59704	0.32265	0.414	0.38907				1.1195	0.063	1.0706	0.0931	1.0822	0.098			0.55129	3.81658	0.49776	4.10995	0.55643	4.8975
		1.0997	4.62865	1.184	4.62923	1.1459	4.63912			0.70304	0.38631	0.60373	0.32879	0.41861	0.39389				1.1313	0.07	1.0828	0.0784	1.094	0.1015			0.55739	3.87601	0.5031	4.14409	0.56271	4.94384
		1.1107	4.65425	1.1961	4.67113	1.159	4.69092			0.71063	0.39425	0.61035	0.33298	0.4232	0.39995				1.1432	0.0595	1.0951	0.0945	1.1052	0.0896			0.56357	3.91327	0.50856	4.18721	0.56896	4.99099
		1.1215	4.69558	1.2074	4.68394	1.1716	4.71245			0.71835	0.39763	0.61696	0.33706	0.42787	0.40415				1.1553	0.0693	1.107	0.0826	1.1159	0.1113			0.56982	3.96481	0.514	4.22282	0.57504	5.03952
		1.1329	4.7206	1.2187	4.71129	1.1834	4.75378			0.72625	0.40216	0.62373	0.34449	0.43261	0.41473				1.1678	0.0616	1.1181	0.0805	1.1261	0.0938			0.57611	4.01427	0.51934	4.26275	0.58089	5.08073
		1.1454	4.76309	1.23	4.73981	1.1944	4.7724			0.73415	0.40925	0.63062	0.34658	0.43736	0.41719				1.1806	0.0637	1.1288	0.0987	1.1365	0.1085			0.58232	4.0563	0.52464	4.29916	0.58661	5.12814
		1.1584	4.80674	1.241	4.75494	1.2055	4.79277			0.74183	0.41208	0.63738	0.35414	0.442	0.42339				1.1928	0.0693	1.1393	0.0791	1.1475	0.1043			0.58846	4.09888	0.52984	4.33281	0.59221	5.16727
		1.1707	4.83526	1.252	4.78753	1.2167	4.83351			0.74929	0.41864	0.64392	0.35919	0.44643	0.42962				1.2044	0.0665	1.1496	0.1036	1.1593	0.0959			0.59464	4.15253	0.53486	4.37071	0.59786	5.21003
		1.1821	4.87076	1.2636	4.81721	1.2279	4.84049			0.75652	0.42693	0.65015	0.36261	0.45069	0.43156				1.2157	0.0714	1.1603	0.0875	1.1715	0.1155			0.60068	4.19045	0.53981	4.39878	0.60368	5.24775
		1.1929	4.88764	1.2759	4.84515	1.239	4.88647			0.76366	0.43049	0.65615	0.36869	0.45483	0.43756				1.2271	0.0644	1.1714	0.098	1.1838	0.0966			0.60643	4.22497	0.54489	4.43853	0.60964	5.29182
		1.2037	4.92139	1.289	4.89055	1.2504	4.90219			0.7708	0.43287	0.66215	0.37439	0.45904	0.44303				1.2388	0.0721	1.183	0.0938	1.196	0.1078			0.61207	4.26503	0.55016	4.47443	0.61571	5.34039
		1.2144	4.93885	1.3022	4.91557	1.2623	4.94467			0.77795	0.4383	0.66842	0.37851	0.46341	0.44887				1.2503	0.0721	1.1951	0.0903	1.2076	0.1113			0.61779	4.30781	0.55556	4.51196	0.62182	5.38141
		1.2246	4.96039	1.3152	4.96446	1.2746	4.98076			0.78518	0.44356	0.67492	0.38349	0.46787	0.44963				1.2617	0.0707	1.2071	0.1043	1.2189	0.1113			0.62379	4.35047	0.56105	4.55291	0.62789	5.42882
		1.2347	4.9924	1.328	4.98483	1.2872	5.00869			0.79259	0.4458	0.68158	0.38833	0.47243	0.45838				1.2732	0.077	1.2188	0.0854	1.2304	0.1176			0.62993	4.3901	0.56668	4.58383	0.63386	5.47313
		1.2453	5.01044	1.3402	5.01044	1.3001	5.05642			0.80009	0.45635	0.68835	0.39304	0.47699	0.46142				1.2855	0.0707	1.2304	0.105	1.2418	0.098			0.636	4.44947	0.57221	4.62889	0.63979	5.51263
		1.2567	5.05118	1.3519	5.04594	1.3126	5.07446			0.80759	0.46173	0.69504	0.40113	0.48152	0.46794				1.2984	0.0819	1.2419	0.0896	1.2526	0.119			0.64193	4.47284	0.57776	4.66367	0.64582	5.55627
		1.2687	5.08028	1.3636	5.05991	1.3245	5.11112			0.81504	0.46194	0.70158	0.4033	0.48597	0.47097				1.3116	0.0693	1.2531	0.0945	1.2635	0.1134			0.64775	4.53481	0.58361	4.70154	0.65211	5.5994
		1.2809	5.11054	1.3757	5.10938	1.3362	5.13731			0.82241	0.47225	0.70792	0.40821	0.49035	0.47759				1.3247	0.0735	1.2639	0.1029	1.2754	0.1176			0.65357	4.55289	0.58966	4.74768	0.65857	5.64789
		1.2929	5.1507	1.388	5.1216	1.3479	5.16001			0.82982	0.47075	0.71419	0.41464	0.49475	0.48072				1.3371	0.0798	1.2747	0.0945	1.2883	0.1197			0.65929	4.60779	0.59564	4.77964	0.66496	5.69527
		1.3042	5.17049	1.4007	5.16758	1.3596	5.1961			0.83719	0.48218	0.72046	0.41944	0.49917	0.48648				1.349	0.0742	1.2862	0.1057	1.3014	0.1064			0.665	4.63885	0.60124	4.81818	0.67107	5.73173
		1.3154	5.20541	1.4138	5.1961	1.3711	5.21763			0.8446	0.48567	0.72669	0.42191	0.50363	0.49465				1.3606	0.0756	1.2982	0.1022	1.3137	0.1225			0.67096	4.69471	0.60634	4.84552	0.67682	5.77218
		1.3266	5.22752	1.4268	5.22461	1.383	5.25371			0.85232	0.49185	0.73319	0.42801	0.50821	0.49952				1.3721	0.0777	1.3105	0.0987	1.325	0.1127			0.67718	4.7318	0.61123	4.8718	0.68236	5.80073
		1.3375	5.24673	1.4391	5.25604	1.3953	5.29096			0.86018	0.50015	0.73988	0.43554	0.51293	0.50426				1.3836	0.0777	1.3225	0.1127	1.3362	0.1169			0.68332	4.78411	0.61605	4.90062	0.68786	5.83667
		1.3481	5.28572	1.4506	5.27059	1.4079	5.30959			0.86772	0.50039	0.74642	0.43781	0.51749	0.50939				1.3955	0.077	1.3343	0.098	1.3472	0.1225			0.68932	4.80853	0.62104	4.92393	0.69371	5.88049
		1.3589	5.29853	1.4617	5.30027	1.4198	5.35324			0.87504	0.51322	0.75277	0.44291	0.52189	0.51548				1.4078	0.0756	1.3459	0.1085	1.3575	0.1106			0.69525	4.86768	0.62618	4.95954	0.70004	5.91421
		1.3701	5.33694	1.4726	5.31482	1.4311	5.35673			0.88223	0.51165	0.759	0.45019	0.52616	0.51957				1.4202	0.0812	1.3569	0.1008	1.3676	0.1295			0.70111	4.89474	0.63164	4.98982	0.70646	5.96032
		1.382	5.35906	1.4835	5.33519	1.4419	5.39514			0.88951	0.52003	0.76519	0.45523	0.5304	0.52245				1.4327	0.0791	1.3674	0.1036	1.3782	0.1197			0.707	4.94323	0.63733	5.02446	0.71275	5.99867
		1.3945	5.40038	1.4949	5.36837	1.4528	5.40154			0.89679	0.52192	0.77135	0.45663	0.53459	0.52715				1.4446	0.0791	1.3776	0.1176	1.3896	0.1218			0.71293	4.98107	0.64295	5.05929	0.71875	6.03494
		1.406	5.4254	1.5072	5.39689	1.4638	5.4254			0.90406	0.52665	0.77758	0.46328	0.53883	0.53207				1.4559	0.0861	1.3879	0.0994	1.4018	0.126			0.71879	5.02637	0.64835	5.0856	0.72457	6.07
		1.4166	5.43763	1.5207	5.4417	1.4748	5.46265			0.91138	0.53776	0.78385	0.46738	0.54312	0.53682				1.467	0.0728	1.3989	0.1253	1.4149	0.1176			0.72454	5.05698	0.6535	5.11961	0.73025	6.09926
		1.4267	5.46382	1.5346	5.46731	1.4864	5.47429			0.91875	0.54109	0.79015	0.47184	0.54749	0.54199				1.4779	0.091	1.411	0.1001	1.4281	0.133			0.73029	5.09327	0.65861	5.1398	0.73589	6.13932
		1.4368	5.47196	1.5481	5.50456	1.4988	5.52842			0.92612	0.5452	0.79654	0.47831	0.55192	0.54822				1.4888	0.0763	1.4239	0.1155	1.4403	0.1099			0.73604	5.14013	0.66371	5.16919	0.7415	6.16868
		1.4471	5.50106	1.5612	5.54122	1.5114	5.54413			0.93344	0.54854	0.80292	0.47928	0.55635	0.55222				1.5002	0.0861	1.4367	0.1141	1.4515	0.1337			0.74186	5.17843	0.66886	5.199	0.74729	6.20674
		1.4581	5.53366	1.5736	5.55519	1.5241	5.58953			0.94067	0.55151	0.80931	0.48929	0.5608	0.5563				1.5126	0.0875	1.4486	0.1015	1.4623	0.1302			0.74761	5.22188	0.67416	5.22157	0.75329	6.24671
		1.47	5.56334	1.585	5.58662	1.537	5.61979			0.9479	0.56255	0.8155	0.49238	0.56523	0.56247				1.5257	0.0798	1.4598	0.1239	1.4729	0.1197			0.75343	5.25846	0.67973	5.25733	0.75943	6.28843
		1.4822	5.60408	1.5959	5.59768	1.5497	5.64482			0.95531	0.56509	0.82173	0.4979	0.56971	0.56861				1.5388	0.0945	1.4708	0.1043	1.4833	0.1428			0.7595	5.30814	0.68545	5.28258	0.7655	6.33477
		1.4944	5.6291	1.6068	5.62387	1.5615	5.67625			0.96317	0.57207	0.82827	0.50118	0.57432	0.57327				1.5518	0.0742	1.4815	0.1197	1.494	0.1169			0.76586	5.35737	0.69107	5.31762	0.7715	6.37156
		1.5067	5.66402	1.6184	5.6518	1.5727	5.68905			0.97129	0.57482	0.83512	0.50793	0.57907	0.57756				1.5645	0.091	1.4919	0.1099	1.5053	0.1372			0.77232	5.4151	0.69656	5.34711	0.77743	6.41514
		1.5187	5.6908	1.6309	5.67217	1.5835	5.71466			0.97955	0.57535	0.84219	0.51415	0.58389	0.5846				1.5764	0.0826	1.5026	0.1162	1.5173	0.1302			0.77861	5.46208	0.7019	5.36727	0.78325	6.45395
		1.5298	5.71	1.6439	5.71175	1.5946	5.7391			0.98754	0.59283	0.84915	0.51313	0.58867	0.58674				1.5876	0.0854	1.514	0.1239	1.5299	0.1288			0.78468	5.51387	0.70708	5.39646	0.78896	6.49235
		1.5402	5.73328	1.6566	5.72921	1.6062	5.75889			0.995	0.58985	0.85569	0.52544	0.5932	0.59405				1.5985	0.0945	1.5261	0.1036	1.5421	0.1414			0.79068	5.55676	0.71222	5.41533	0.79464	6.53109
		1.5502	5.73852	1.669	5.76238	1.6182	5.79265			1.00214	0.60014	0.86188	0.52699	0.59744	0.5972				1.6094	0.0819	1.5384	0.1281	1.5535	0.1267			0.79654	5.60649	0.7174	5.44497	0.80021	6.56074
		1.5602	5.76937	1.681	5.78333	1.6305	5.81709			1.00911	0.60656	0.86785	0.53186	0.60155	0.6025				1.6206	0.0994	1.5501	0.1148	1.5645	0.1414			0.80239	5.64492	0.72251	5.46738	0.80589	6.60605
		1.5707	5.79032	1.6928	5.80545	1.6428	5.84968			1.01612	0.603	0.87388	0.53681	0.60568	0.60605				1.6324	0.0854	1.5612	0.1218	1.5755	0.1295			0.80846	5.70419	0.72765	5.48511	0.81168	6.64338
		1.582	5.81185	1.7046	5.83455	1.655	5.87529			1.02339	0.61586	0.88004	0.54048	0.61	0.61223				1.6447	0.0917	1.5719	0.1232	1.5862	0.1316			0.81486	5.7469	0.73286	5.51884	0.81768	6.6815
		1.5937	5.84677	1.7164	5.84852	1.6668	5.8945			1.03089	0.61235	0.88642	0.5479	0.61453	0.61797				1.657	0.0945	1.5826	0.1169	1.5968	0.1477			0.82125	5.79725	0.73816	5.53965	0.82379	6.72967
		1.6057	5.86889	1.7279	5.87936	1.6786	5.93349			1.03853	0.62737	0.89296	0.54876	0.61915	0.6223				1.6691	0.0819	1.5936	0.1309	1.6081	0.1295			0.82739	5.84268	0.7435	5.56956	0.82986	6.76489
		1.6178	5.90963	1.7396	5.89857	1.6905	5.94397			1.04612	0.63043	0.89958	0.55489	0.62379	0.62703				1.6809	0.1001	1.6048	0.119	1.6203	0.1533			0.83321	5.88996	0.7487	5.5916	0.83593	6.8114
		1.6297	5.93233	1.752	5.93233	1.7022	5.98121			1.05366	0.62875	0.90627	0.56161	0.62835	0.6309				1.6926	0.0868	1.616	0.1253	1.6332	0.1421			0.83886	5.92717	0.75388	5.61326	0.842	6.85185
		1.6414	5.95619	1.7654	5.96666	1.7136	5.99576			1.06116	0.63918	0.91285	0.56494	0.6328	0.63556				1.7044	0.0952	1.6274	0.1274	1.6464	0.1463			0.8445	5.9772	0.75925	5.64364	0.84818	6.89178
		1.653	5.98529	1.779	5.99227	1.7251	6.01963			1.06862	0.63848	0.91919	0.57181	0.63715	0.63932				1.7163	0.0931	1.6396	0.1225	1.6594	0.1533			0.85011	6.01094	0.76487	5.66309	0.85436	6.93603
		1.6639	5.99926	1.7922	6.02719	1.7373	6.05222			1.07598	0.64933	0.92542	0.57405	0.64144	0.64675				1.7281	0.0889	1.6527	0.1316	1.6715	0.1288			0.85571	6.05957	0.77063	5.69717	0.8605	6.97555
		1.6739	6.0237	1.8045	6.04698	1.7499	6.07666			1.08313	0.65013	0.93158	0.57768	0.64573	0.64993				1.7399	0.098	1.6654	0.1176	1.6826	0.1554			0.86157	6.09628	0.77629	5.7206	0.86661	7.0186
		1.6844	6.03883	1.8163	6.06619	1.7624	6.1174			1.09045	0.6553	0.93788	0.58718	0.65011	0.65523				1.7524	0.0903	1.6773	0.1281	1.6932	0.1393			0.86768	6.15159	0.78175	5.74429	0.87261	7.0565
		1.6962	6.07375	1.8281	6.08947	1.7748	6.12962			1.09786	0.66573	0.94446	0.58893	0.65461	0.659				1.7655	0.1001	1.6884	0.133	1.7034	0.1533			0.87386	6.19634	0.78718	5.77155	0.87868	7.09662
		1.7086	6.10809	1.8396	6.1046	1.787	6.16454			1.10536	0.66504	0.95112	0.59388	0.65917	0.66664				1.7785	0.0994	1.6991	0.1239	1.7138	0.1533			0.87996	6.24766	0.79264	5.79073	0.88482	7.13953
		1.7207	6.12322	1.8506	6.13079	1.7988	6.18375			1.11281	0.67293	0.95765	0.59729	0.66365	0.67175				1.791	0.0903	1.7097	0.14	1.7248	0.1421			0.88586	6.28675	0.79826	5.82245	0.89086	7.17395
		1.7321	6.15756	1.8618	6.14126	1.81	6.19888			1.12031	0.68005	0.964	0.60166	0.66813	0.67525				1.8028	0.1064	1.7201	0.1225	1.7363	0.1624			0.89161	6.33396	0.80383	5.84203	0.89686	7.21618
		1.7429	6.16222	1.8736	6.16804	1.8206	6.21751			1.12777	0.67844	0.97031	0.6078	0.67259	0.68056				1.8145	0.0931	1.7305	0.14	1.7483	0.1351			0.89725	6.37056	0.80949	5.86812	0.90296	7.24817
		1.7534	6.19015	1.8863	6.20237	1.8311	6.23264			1.13513	0.69228	0.97654	0.60913	0.67699	0.68484				1.8261	0.1064	1.7414	0.1309	1.7605	0.1568			0.90289	6.40704	0.81518	5.89845	0.90904	7.29266
		1.7638	6.20819	1.8998	6.23031	1.8421	6.25708			1.14237	0.68655	0.98273	0.61569	0.68131	0.69047				1.8371	0.0896	1.7529	0.1274	1.7727	0.1498			0.90861	6.45401	0.82058	5.91341	0.91496	7.32649
		1.774	6.21809	1.9136	6.2728	1.8538	6.2856			1.1496	0.69861	0.98892	0.6196	0.68563	0.69259				1.8478	0.1001	1.7649	0.1428	1.7844	0.1463			0.91443	6.49402	0.82575	5.93877	0.92075	7.35642
		1.7838	6.24661	1.9265	6.28851	1.8664	6.3083			1.15679	0.7021	0.99504	0.62695	0.68989	0.69774				1.8588	0.1008	1.7769	0.1316	1.7958	0.1659			0.92032	6.53577	0.83083	5.95489	0.92639	7.39768
		1.7938	6.25126	1.9385	6.31004	1.8799	6.35078			1.16411	0.70415	1.00115	0.62904	0.69419	0.70262				1.8706	0.1015	1.7889	0.1414	1.8069	0.1421			0.92625	6.58711	0.83594	5.97771	0.93207	7.42545
		1.8046	6.28618	1.9503	6.33274	1.8932	6.37232			1.17156	0.71634	1.00731	0.63579	0.69848	0.70801				1.8831	0.105	1.8006	0.1344	1.8177	0.1561			0.93225	6.62552	0.84101	6.00088	0.93771	7.46632
		1.8162	6.30539	1.9619	6.3438	1.9054	6.4084			1.17911	0.71294	1.01362	0.64213	0.70285	0.71167				1.8959	0.0966	1.812	0.1323	1.8283	0.1617			0.93832	6.66885	0.84616	6.01769	0.94343	7.49878
		1.8285	6.33914	1.9734	6.37465	1.917	6.42121			1.1867	0.72427	1.02008	0.64443	0.70725	0.71519				1.9089	0.1057	1.823	0.1414	1.8394	0.154			0.94432	6.71168	0.8514	6.04418	0.94946	7.53561
		1.8412	6.38047	1.9846	6.38221	1.9286	6.44332			1.19415	0.72524	1.02658	0.65293	0.71165	0.71989				1.9215	0.1029	1.8338	0.1295	1.8513	0.1687			0.95036	6.75015	0.8568	6.06451	0.95568	7.57793
		1.8534	6.39094	1.9961	6.40898	1.9398	6.46544			1.2017	0.72911	1.03312	0.65608	0.71613	0.72215				1.9335	0.1085	1.8448	0.1435	1.8636	0.154			0.95643	6.79319	0.86214	6.08863	0.96179	7.61273
		1.8649	6.43285	2.008	6.43634	1.9505	6.46951			1.20946	0.73549	1.03973	0.6615	0.72072	0.72908				1.9453	0.1008	1.8561	0.1407	1.8761	0.1624			0.96261	6.83859	0.86744	6.11336	0.96779	7.6537
		1.8764	6.43925	2.0208	6.45845	1.9614	6.50501			1.21723	0.74197	1.04654	0.66588	0.72541	0.73433				1.9567	0.1071	1.8679	0.1407	1.8882	0.1575			0.96879	6.87581	0.87271	6.13349	0.97375	7.6873
		1.8876	6.47126	2.034	6.49803	1.9731	6.51374			1.22496	0.74775	1.05342	0.66948	0.73013	0.74045				1.9678	0.1057	1.88	0.1526	1.8999	0.1547			0.97475	6.92134	0.87791	6.15765	0.97961	7.72038
		1.8983	6.48988	2.0465	6.50152	1.9858	6.55914			1.23246	0.75014	1.06015	0.67559	0.73475	0.74507				1.979	0.1085	1.8922	0.133	1.9112	0.1722			0.98046	6.95328	0.88306	6.17563	0.98546	7.75829
		1.9089	6.49919	2.0583	6.53644	1.999	6.58242			1.23978	0.75944	1.06662	0.67864	0.73925	0.74871				1.9907	0.105	1.9042	0.1505	1.9221	0.154			0.98618	6.99552	0.8883	6.20145	0.99129	7.78681
		1.9197	6.53295	2.0697	6.54459	2.0118	6.60919			1.24705	0.7627	1.07288	0.68315	0.74365	0.75223				2.0031	0.1113	1.9154	0.1421	1.9328	0.1736			0.99211	7.03472	0.89366	6.22261	0.99707	7.82458
		1.9313	6.54692	2.0809	6.5638	2.0236	6.63189			1.25438	0.76335	1.07923	0.687	0.74811	0.7581				2.0162	0.1064	1.926	0.1477	1.9433	0.161			0.99814	7.07549	0.89906	6.24526	1.00289	7.85742
		1.9434	6.583	2.0919	6.5894	2.0348	6.64295			1.26183	0.77056	1.08577	0.69293	0.75264	0.76465				2.0292	0.1085	1.9363	0.1547	1.9542	0.168			1.00404	7.11524	0.90456	6.27206	1.00875	7.89032
		1.9556	6.60686	2.1037	6.59872	2.0458	6.66681			1.26942	0.77527	1.09246	0.69786	0.75728	0.76809				2.0413	0.1092	1.9466	0.133	1.9657	0.1736			1.01011	7.15799	0.91006	6.29506	1.01464	7.9301
		1.9673	6.61967	2.1165	6.64702	2.0569	6.68369			1.27705	0.77935	1.09923	0.70341	0.76197	0.77284				2.0525	0.1092	1.9574	0.1617	1.9783	0.1533			1.01643	7.20602	0.91556	6.32215	1.02054	7.96039
		1.9782	6.65284	2.1302	6.6639	2.0682	6.6994			1.28469	0.78731	1.10596	0.70843	0.76659	0.77684				2.0634	0.1155	1.969	0.1351	1.9916	0.1771			1.02271	7.24407	0.92093	6.34352	1.02643	7.99949
		1.9888	6.65575	2.144	6.7058	2.0799	6.72734			1.29214	0.78649	1.11246	0.70985	0.77107	0.78151				2.0741	0.1099	1.9814	0.1561	2.0044	0.1624			1.02889	7.29246	0.9261	6.36392	1.03239	8.03066
		1.9993	6.68485	2.1579	6.73432	2.092	6.74654			1.29946	0.7968	1.11869	0.71573	0.77541	0.7865				2.0852	0.1162	1.994	0.1484	2.0163	0.1666			1.03489	7.33072	0.9314	6.3894	1.03846	8.06819
		2.0098	6.69591	2.1714	6.75411	2.1046	6.7803			1.30656	0.79612	1.12477	0.71931	0.77965	0.79111				2.0971	0.1155	2.0064	0.1491	2.0274	0.1708			1.04075	7.36943	0.93694	6.41077	1.04464	8.10791
		2.0206	6.71279	2.1838	6.78961	2.118	6.81289			1.31353	0.80402	1.13081	0.7191	0.78384	0.79361				2.1102	0.112	2.0183	0.1596	2.0383	0.1603			1.0465	7.40159	0.94259	6.44025	1.05093	8.13826
		2.0317	6.75236	2.1954	6.78728	2.1309	6.82919			1.32045	0.80456	1.13692	0.72948	0.78805	0.79995				2.1234	0.1176	2.0298	0.1414	2.0489	0.1771			1.05225	7.44705	0.94815	6.46212	1.05711	8.18183
		2.0431	6.75236	2.2066	6.81464	2.1426	6.86353			1.32737	0.80858	1.14312	0.72951	0.79232	0.80243				2.1365	0.1148	2.0407	0.1624	2.0592	0.161			1.05814	7.47392	0.95349	6.48908	1.063	8.20819
		2.055	6.79892	2.2179	6.82279	2.1534	6.85421			1.33464	0.82106	1.14946	0.73638	0.79675	0.80877				2.1493	0.1148	2.0511	0.1498	2.0698	0.1806			1.06425	7.53135	0.9586	6.51193	1.06875	8.24182
		2.0678	6.81871	2.2293	6.83966	2.1638	6.88681			1.34219	0.81938	1.156	0.7448	0.80136	0.81341				2.1616	0.1197	2.0613	0.1547	2.0814	0.1792			1.07039	7.56232	0.96361	6.52765	1.07464	8.2806
		2.0802	6.8449	2.241	6.86935	2.1744	6.88797			1.34982	0.82944	1.16258	0.74466	0.80592	0.81478				2.1733	0.1092	2.0719	0.1617	2.094	0.168			1.07636	7.61326	0.96869	6.55682	1.08064	8.31067
		2.0913	6.86818	2.253	6.87575	2.1853	6.91067			1.35746	0.83021	1.16904	0.75445	0.81032	0.82083				2.1843	0.126	2.0835	0.1519	2.1068	0.1897			1.08221	7.64729	0.97399	6.5772	1.08661	8.34844
		2.1015	6.86527	2.2655	6.91009	2.1965	6.93569			1.365	0.83088	1.17542	0.75366	0.81469	0.82544				2.1951	0.119	2.0957	0.1568	2.119	0.1652			1.088	7.69346	0.97926	6.61012	1.09246	8.37709
		2.1118	6.89554	2.2783	6.9322	2.2081	6.94559			1.37241	0.84092	1.18181	0.75885	0.81909	0.8296				2.2061	0.1176	2.108	0.161	2.1304	0.1841			1.09379	7.72034	0.98492	6.64881	1.09871	8.41303
		2.1223	6.90601	2.2908	6.95199	2.2204	6.99157			1.37973	0.84185	1.18823	0.76713	0.82347	0.83485				2.2175	0.1211	2.1198	0.1526	2.1414	0.175			1.09954	7.76461	0.9909	6.68687	1.10504	8.45274
		2.1329	6.92755	2.303	6.98167	2.2336	7.01194			1.38701	0.85118	1.19465	0.76663	0.82784	0.83779				2.2293	0.1092	2.1311	0.1645	2.1523	0.1757			1.10518	7.79637	0.99671	6.72775	1.11125	8.4842
		2.1438	6.94966	2.3152	6.98284	2.2468	7.04511			1.39438	0.85456	1.20112	0.7728	0.83219	0.84106				2.2414	0.1288	2.142	0.1533	2.1632	0.1855			1.11079	7.83836	1.00234	6.7612	1.11732	8.52081
		2.155	6.95839	2.327	7.01601	2.2597	7.06955			1.40183	0.85837	1.20754	0.77509	0.83653	0.84708				2.2537	0.1106	2.153	0.1694	2.1743	0.1764			1.11646	7.86953	1.00774	6.79529	1.12325	8.54711
		2.1667	7.00088	2.3381	7.02416	2.2722	7.08061			1.40929	0.86737	1.21396	0.78265	0.84091	0.85214				2.2659	0.1253	2.1642	0.1596	2.1856	0.1925			1.12232	7.91532	1.01299	6.82927	1.12896	8.57892
		2.1784	7.00786	2.3495	7.04744	2.284	7.11553			1.41683	0.86574	1.22031	0.78535	0.84531	0.85425				2.278	0.1211	2.1752	0.1589	2.1972	0.1813			1.12836	7.95897	1.01813	6.8548	1.13468	8.61209
		2.1898	7.0358	2.3621	7.08236	2.2951	7.11728			1.42442	0.87703	1.22662	0.78956	0.84971	0.85748				2.2899	0.1176	2.1864	0.1743	2.2093	0.1883			1.13457	7.99853	1.02334	6.88954	1.14054	8.63813
		2.201	7.06548	2.3755	7.09283	2.3061	7.14056			1.43192	0.87753	1.23288	0.7955	0.85405	0.86352				2.302	0.1281	2.1981	0.1561	2.2219	0.1897			1.14082	8.04768	1.0287	6.91906	1.14654	8.67491
		2.2121	7.06606	2.3889	7.13881	2.3175	7.16558			1.43942	0.88145	1.23908	0.79704	0.85837	0.86626				2.3135	0.1127	2.2104	0.1778	2.2342	0.1785			1.14707	8.08186	1.0342	6.95516	1.15254	8.70858
		2.2231	7.1068	2.4015	7.13998	2.3295	7.17722			1.44701	0.89107	1.24535	0.80293	0.86267	0.87298				2.3247	0.1309	2.2229	0.1624	2.2458	0.1904			1.15332	8.12847	1.0396	6.98737	1.15846	8.7407
		2.2341	7.10331	2.4135	7.16558	2.342	7.21855			1.4546	0.88829	1.25181	0.8073	0.86709	0.87281				2.3364	0.1232	2.235	0.1652	2.2567	0.1862			1.15964	8.17201	1.04486	7.01694	1.16432	8.77108
		2.2454	7.14056	2.4254	7.19061	2.3549	7.22437			1.4621	0.89997	1.25838	0.80981	0.87163	0.88141				2.3492	0.1288	2.2463	0.1708	2.2674	0.189			1.16586	8.21092	1.05001	7.04748	1.17014	8.80021
		2.2571	7.16384	2.4371	7.18828	2.3679	7.26045			1.46955	0.90139	1.26492	0.81416	0.87627	0.88391				2.3629	0.1281	2.257	0.1617	2.2781	0.1939			1.17179	8.24931	1.05499	7.07019	1.17586	8.8339
		2.2691	7.17606	2.4482	7.22378	2.3803	7.27907			1.47696	0.90125	1.27131	0.82009	0.88083	0.89105				2.3763	0.119	2.2678	0.182	2.289	0.182			1.1775	8.28832	1.05988	7.10369	1.1815	8.85664
		2.2812	7.22146	2.459	7.21796	2.3918	7.28722			1.48442	0.91385	1.27754	0.8246	0.88525	0.89437				2.3887	0.1351	2.2784	0.1624	2.3	0.1981			1.18325	8.32365	1.0648	7.13075	1.18707	8.89007
		2.293	7.21622	2.4701	7.24648	2.4025	7.31632			1.49196	0.91154	1.28369	0.82729	0.88957	0.89845				2.4006	0.1225	2.2888	0.1778	2.3114	0.189			1.18914	8.3675	1.06981	7.15532	1.19261	8.9149
		2.3046	7.26394	2.4822	7.26976	2.4126	7.30526			1.49946	0.9232	1.28988	0.8314	0.89389	0.90297				2.4123	0.1281	2.2993	0.1708	2.3235	0.1911			1.19507	8.39358	1.07486	7.18762	1.19829	8.9461
		2.3157	7.2587	2.4951	7.2814	2.4228	7.33727			1.50692	0.9225	1.29608	0.83968	0.89832	0.90355				2.4234	0.1274	2.3105	0.1694	2.3363	0.2023			1.20093	8.43982	1.08	7.21652	1.20407	8.9821
		2.3261	7.275	2.5091	7.33902	2.4336	7.33844			1.51438	0.92645	1.30238	0.83855	0.90283	0.91118				2.4341	0.1232	2.3226	0.1799	2.349	0.1883			1.207	8.47872	1.08524	7.24643	1.20993	9.01026
		2.3363	7.30003	2.523	7.34368	2.4452	7.36346			1.52201	0.93431	1.309	0.84691	0.90752	0.91638				2.4447	0.1351	2.3352	0.168	2.3614	0.2009			1.21314	8.52158	1.09061	7.27925	1.21586	9.04604
		2.3464	7.29537	2.5358	7.38616	2.4583	7.40537			1.52973	0.93258	1.31577	0.8493	0.91235	0.92236				2.4557	0.1253	2.3481	0.1799	2.3734	0.1918			1.21907	8.55859	1.09604	7.30902	1.22186	9.07656
		2.3568	7.33145	2.5476	7.37976	2.4719	7.41701			1.53737	0.94485	1.32254	0.8514	0.91712	0.92893				2.4674	0.1337	2.3606	0.1729	2.385	0.1967			1.22482	8.60289	1.10154	7.34152	1.22811	9.1129
		2.3679	7.3396	2.5595	7.40013	2.485	7.46124			1.54496	0.94559	1.32919	0.85986	0.92179	0.92965				2.4798	0.1351	2.3722	0.1778	2.3958	0.1981			1.23057	8.62771	1.10729	7.37859	1.23454	9.14797
		2.3798	7.36812	2.5714	7.42748	2.4977	7.47055			1.5525	0.94841	1.33569	0.86375	0.92632	0.93501				2.4929	0.126	2.3831	0.1827	2.4063	0.1932			1.23643	8.67424	1.1133	7.41271	1.24111	9.18728
		2.3923	7.40246	2.5828	7.42632	2.5101	7.49558			1.55996	0.95725	1.342	0.86994	0.93069	0.93655				2.5059	0.1386	2.3937	0.1687	2.417	0.2093			1.24225	8.70673	1.11934	7.44792	1.24761	9.22796
		2.4044	7.41061	2.5942	7.46066	2.5218	7.51304			1.56728	0.95825	1.34819	0.86899	0.93496	0.93925				2.5182	0.1267	2.4041	0.1792	2.4282	0.1967			1.24821	8.74773	1.12519	7.48252	1.25375	9.25841
		2.416	7.44553	2.6062	7.46706	2.5325	7.51013			1.57469	0.9666	1.35438	0.87589	0.93923	0.94654				2.5301	0.1393	2.4146	0.1841	2.4401	0.2086			1.25443	8.7824	1.13069	7.51178	1.25954	9.29113
		2.4274	7.45018	2.619	7.495	2.5428	7.53515			1.58228	0.96992	1.36077	0.87946	0.9436	0.94796				2.5418	0.1337	2.4255	0.1785	2.4522	0.2065			1.26089	8.83867	1.1358	7.53479	1.26518	9.31465
		2.4386	7.47637	2.6322	7.52235	2.5535	7.54272			1.58987	0.97385	1.36727	0.88173	0.94811	0.95434				2.5534	0.133	2.437	0.1855	2.4643	0.1953			1.26714	8.86788	1.14081	7.56217	1.27096	9.34718
		2.4493	7.49267	2.6448	7.53283	2.5652	7.56658			1.59732	0.97799	1.37377	0.88831	0.95264	0.95745				2.5646	0.1414	2.4492	0.1722	2.4758	0.2114			1.27311	8.9206	1.14602	7.58919	1.27686	9.37719
		2.4596	7.49092	2.6564	7.56076	2.5777	7.60267			1.6046	0.97946	1.38015	0.88824	0.95715	0.96027				2.5759	0.1246	2.4616	0.1876	2.4868	0.1974			1.27893	8.94755	1.15133	7.61726	1.28289	9.41006
		2.47	7.52584	2.6677	7.55727	2.5902	7.60208			1.61188	0.98749	1.38642	0.89633	0.96163	0.96778				2.5877	0.1456	2.4732	0.1785	2.4973	0.2086			1.28461	8.98448	1.15669	7.64633	1.28907	9.44984
		2.4811	7.5241	2.6791	7.58288	2.6024	7.64515			1.61902	0.98746	1.39258	0.90059	0.96603	0.96761				2.6004	0.1323	2.484	0.1855	2.5078	0.2009			1.29021	9.01885	1.16235	7.67527	1.29546	9.48318
		2.493	7.56658	2.6907	7.60441	2.6143	7.63991			1.62612	0.99543	1.39873	0.90495	0.97035	0.975				2.6136	0.1386	2.4944	0.1869	2.5183	0.2072			1.29586	9.05438	1.16814	7.70699	1.30175	9.51348
		2.5051	7.58521	2.7024	7.60558	2.626	7.67251			1.63326	0.99859	1.40488	0.90818	0.97461	0.97535				2.6266	0.1386	2.5048	0.1771	2.5291	0.2156			1.3015	9.08922	1.17364	7.73545	1.30771	9.55071
		2.5167	7.59452	2.7144	7.64632	2.6372	7.6888			1.64045	0.99551	1.41096	0.91116	0.97885	0.97985				2.6385	0.1316	2.5151	0.1918	2.5408	0.2037			1.30718	9.12246	1.17878	7.76004	1.31336	9.57203
		2.5276	7.62536	2.727	7.65388	2.6484	7.68997			1.64759	1.00743	1.41708	0.91838	0.98307	0.98607				2.6497	0.1484	2.5261	0.1841	2.5537	0.2226			1.31289	9.16569	1.18373	7.78525	1.31875	9.59958
		2.5382	7.62362	2.7399	7.68647	2.6596	7.72838			1.65482	1.00807	1.42331	0.9219	0.98733	0.98853				2.6607	0.1323	2.5381	0.1904	2.567	0.2051			1.31864	9.19104	1.18861	7.80834	1.32418	9.62596
		2.5488	7.64632	2.7534	7.71383	2.671	7.72198			1.66228	1.01618	1.42977	0.92484	0.99173	0.99416				2.6717	0.1505	2.551	0.1904	2.5801	0.2093			1.32457	9.24171	1.19356	7.83053	1.32986	9.65531
		2.5596	7.6597	2.7672	7.72489	2.6829	7.76388			1.66991	1.02179	1.43638	0.93526	0.99627	0.99555				2.6828	0.1386	2.5638	0.1855	2.5923	0.2114			1.33064	9.27386	1.19876	7.86164	1.33593	9.69477
		2.5705	7.67367	2.7803	7.76272	2.6963	7.78192			1.67754	1.02149	1.443	0.93109	1.00088	1.00212				2.6945	0.1463	2.5761	0.1946	2.6039	0.2058			1.33668	9.32396	1.2043	7.88716	1.34229	9.72759
		2.5814	7.70044	2.7921	7.75748	2.7104	7.80986			1.68531	1.0302	1.44954	0.93848	1.00549	1.00535				2.7066	0.1519	2.5878	0.1806	2.615	0.2219			1.34261	9.35772	1.21009	7.921	1.34868	9.76664
		2.5927	7.71266	2.8035	7.78716	2.7236	7.84536			1.69321	1.02716	1.45642	0.94196	1.01024	1.01219				2.7194	0.1372	2.5991	0.1939	2.6254	0.2114			1.34861	9.40223	1.21584	7.95131	1.35507	9.79905
		2.6048	7.74642	2.8151	7.79473	2.7355	7.84012			1.70112	1.03971	1.46369	0.94441	1.01507	1.01647				2.7328	0.1505	2.61	0.1862	2.6357	0.2205			1.35475	9.43906	1.22146	7.97754	1.36125	9.83183
		2.618	7.77785	2.8268	7.80462	2.7465	7.87271			1.70888	1.04276	1.47092	0.95371	1.01989	1.01663				2.746	0.1379	2.6207	0.1911	2.6465	0.2184			1.361	9.48652	1.22693	8.00676	1.36721	9.86259
		2.6308	7.78832	2.8385	7.83605	2.7574	7.87213			1.71643	1.04445	1.47781	0.95018	1.02459	1.02452				2.7583	0.1393	2.6314	0.1995	2.6586	0.2128			1.36725	9.52441	1.23223	8.02966	1.37296	9.89324
		2.6422	7.82499	2.8504	7.83605	2.768	7.8797			1.72375	1.05213	1.48423	0.95883	1.02899	1.02681				2.7697	0.1442	2.6426	0.1876	2.6713	0.2233			1.37343	9.5687	1.23746	8.05419	1.37861	9.91687
		2.6527	7.8116	2.8627	7.87039	2.7783	7.90531			1.73094	1.05014	1.49038	0.96261	1.03315	1.02882				2.7806	0.1358	2.6543	0.203	2.6838	0.21			1.37975	9.61181	1.24264	8.08098	1.38421	9.9463
		2.663	7.84303	2.8754	7.88377	2.789	7.89425			1.73813	1.06042	1.49638	0.96551	1.03723	1.03628				2.7914	0.1498	2.6661	0.1967	2.6953	0.2254			1.38611	9.6577	1.24775	8.10195	1.38986	9.97246
		2.6733	7.84478	2.8881	7.90007	2.8003	7.93382			1.74531	1.05843	1.50262	0.96888	1.04144	1.03485				2.8025	0.1421	2.6782	0.1967	2.7062	0.217			1.39225	9.70212	1.25293	8.13095	1.39564	10.0009
		2.6836	7.85293	2.9002	7.92684	2.8127	7.9443			1.75259	1.06281	1.50896	0.97306	1.04576	1.04277				2.814	0.1449	2.6902	0.1981	2.7167	0.2198			1.39843	9.73406	1.25816	8.1546	1.40154	10.0325
		2.6939	7.87737	2.912	7.92277	2.8258	7.97747			1.76013	1.07126	1.51546	0.98078	1.05021	1.04604				2.8259	0.1554	2.7019	0.1897	2.7275	0.2268			1.40468	9.78206	1.2635	8.17741	1.40739	10.0649
		2.7046	7.87853	2.9236	7.95536	2.8391	8.00948			1.76772	1.07121	1.522	0.98043	1.05475	1.05017				2.8383	0.14	2.7132	0.2044	2.7387	0.2121			1.41079	9.81032	1.26871	8.20528	1.41321	10.0953
		2.7159	7.92277	2.9348	7.95594	2.8521	8.01181			1.77518	1.08258	1.52854	0.98658	1.05925	1.05663				2.851	0.1561	2.7245	0.1918	2.7498	0.2261			1.41661	9.85833	1.27382	8.22748	1.41911	10.1221
		2.7279	7.92218	2.9458	7.96758	2.8642	8.05081			1.78254	1.07617	1.535	0.9884	1.06373	1.05855				2.8636	0.1358	2.7351	0.2002	2.7609	0.2198			1.42225	9.8889	1.27909	8.25481	1.42518	10.1558
		2.7401	7.95885	2.9571	7.99144	2.8757	8.04499			1.78973	1.08438	1.54123	0.99166	1.06813	1.06208				2.876	0.1484	2.7452	0.203	2.7729	0.2261			1.42782	9.9264	1.28462	8.28147	1.43146	10.1854
		2.7521	7.97864	2.9692	7.99435	2.8873	8.07641			1.79683	1.09216	1.54719	0.99961	1.07237	1.06515				2.8881	0.1498	2.7556	0.1995	2.7856	0.2289			1.43343	9.96298	1.29021	8.31053	1.43768	10.2181
		2.7635	7.99028	2.9815	8.04033	2.899	8.08805			1.80384	1.08935	1.55308	1.00321	1.07648	1.06801				2.9	0.1372	2.767	0.2114	2.7984	0.2205			1.439	9.99245	1.29571	8.33554	1.44368	10.2464
		2.7744	8.01472	2.9939	8.038	2.9107	8.09969			1.81094	1.10137	1.559	1.00693	1.08059	1.07146				2.9114	0.1652	2.7795	0.1932	2.8109	0.2373			1.44471	10.0336	1.30111	8.36293	1.44954	10.2701
		2.7853	8.01414	3.0062	8.06652	2.9225	8.13461			1.8183	1.10413	1.56523	1.01378	1.08488	1.07353				2.9229	0.1435	2.7924	0.2142	2.8224	0.2247			1.45071	10.0711	1.30639	8.38593	1.45529	10.3026
		2.7961	8.038	3.0186	8.0834	2.9349	8.13229			1.82616	1.10669	1.57196	1.01615	1.08947	1.08209				2.9348	0.161	2.8046	0.2016	2.8334	0.2331			1.45675	10.1152	1.31169	8.41049	1.46111	10.3276
		2.807	8.05604	3.031	8.09329	2.9478	8.16953			1.83433	1.11318	1.57912	1.01939	1.09432	1.0816				2.947	0.1512	2.8159	0.2093	2.8442	0.2261			1.46254	10.1541	1.31719	8.44004	1.46718	10.3591
		2.8183	8.06477	3.0431	8.12763	2.9606	8.18467			1.8425	1.11232	1.58635	1.02571	1.09923	1.08993				2.9595	0.1512	2.8269	0.2051	2.8548	0.2233			1.46836	10.1927	1.3229	8.46803	1.47361	10.3909
		2.8298	8.09737	3.055	8.12239	2.9722	8.19281			1.85018	1.12173	1.59338	1.02661	1.10405	1.09508				2.9722	0.1596	2.8377	0.2002	2.865	0.2366			1.47432	10.234	1.32869	8.49863	1.48039	10.4266
		2.8415	8.10144	3.067	8.15615	2.9828	8.21318			1.85754	1.12336	1.6	1.03111	1.10864	1.09488				2.9848	0.147	2.8481	0.2128	2.8755	0.2268			1.48039	10.2754	1.3346	8.52901	1.48707	10.4589
		2.8532	8.12879	3.0792	8.1707	2.9931	8.20504			1.86469	1.12595	1.60623	1.02918	1.11299	1.10084				2.997	0.1582	2.8582	0.2079	2.887	0.2401			1.4865	10.314	1.34042	8.55467	1.49329	10.489
		2.8648	8.14684	3.0921	8.19572	3.0033	8.22715			1.87183	1.13206	1.61219	1.03744	1.11715	1.099				3.0086	0.1484	2.8687	0.2156	2.8993	0.2366			1.49261	10.3598	1.34591	8.58065	1.49914	10.5087
		2.8759	8.15266	3.106	8.22773	3.0134	8.22599			1.87897	1.13366	1.61804	1.0349	1.12125	1.10709				3.0198	0.1526	2.8799	0.2128	2.9121	0.2317			1.49871	10.3937	1.35119	8.60106	1.50479	10.5337
		2.8864	8.17594	3.1204	8.24287	3.0243	8.23705			1.88616	1.14146	1.62388	1.04494	1.12539	1.10878				3.0308	0.1575	2.8918	0.2149	2.9251	0.2408			1.50479	10.4428	1.3563	8.62363	1.51036	10.5557
		2.8967	8.1707	3.134	8.27371	3.0364	8.27313			1.89335	1.1394	1.62992	1.04784	1.12957	1.11428				3.0415	0.1526	2.9046	0.2149	2.9376	0.231			1.51075	10.473	1.36131	8.64943	1.51589	10.5757
		2.907	8.20154	3.1464	8.28128	3.0495	8.28593			1.90054	1.14943	1.63608	1.04853	1.13384	1.1199				3.0526	0.161	2.9177	0.2086	2.9492	0.2387			1.51668	10.5116	1.3663	8.66705	1.5215	10.6015
		2.9176	8.20213	3.1581	8.29292	3.0628	8.33366			1.90781	1.14974	1.64235	1.0561	1.13819	1.11827				3.0644	0.1554	2.9303	0.2121	2.9602	0.2408			1.52257	10.5522	1.37134	8.6924	1.52721	10.6253
		2.9289	8.2289	3.1698	8.30747	3.0762	8.34239			1.91504	1.14902	1.64862	1.05584	1.14251	1.12286				3.0773	0.1561	2.9418	0.2184	2.971	0.238			1.52843	10.5875	1.37651	8.71382	1.53321	10.6555
		2.9412	8.25567	3.1811	8.3098	3.0893	8.36509			1.92232	1.15843	1.65481	1.06524	1.14675	1.12825				3.091	0.1645	2.9525	0.2079	2.982	0.2415			1.53432	10.6225	1.38182	8.73983	1.53936	10.6799
		2.9539	8.2708	3.192	8.32958	3.1015	8.38429			1.92978	1.15695	1.66119	1.06554	1.15109	1.13101				3.1042	0.1498	2.9628	0.2177	2.9931	0.2359			1.54029	10.6702	1.38722	8.76544	1.54539	10.711
		2.9661	8.30805	3.2032	8.3389	3.1126	8.3808			1.93732	1.16792	1.66781	1.07068	1.15565	1.14068				3.1165	0.1645	2.9731	0.2142	3.0045	0.2506			1.54632	10.696	1.39249	8.79022	1.55125	10.7358
		2.9781	8.31794	3.2154	8.35228	3.123	8.40699			1.94496	1.1688	1.6745	1.07495	1.16032	1.13699				3.1282	0.1554	2.9837	0.2177	3.0165	0.2443			1.55236	10.7481	1.39774	8.81456	1.55693	10.7623
		2.99	8.33773	3.2285	8.38895	3.1334	8.40175			1.95259	1.17397	1.68123	1.07646	1.16501	1.1427				3.1398	0.1596	2.995	0.217	3.0293	0.2387			1.55829	10.7668	1.40288	8.83551	1.56254	10.7843
		3.0011	8.34937	3.2415	8.39128	3.1444	8.41863			1.96018	1.1805	1.68785	1.08371	1.16965	1.14569				3.1509	0.1652	3.007	0.2121	3.0418	0.2436			1.56407	10.8152	1.40792	8.85894	1.56818	10.8095
		3.0114	8.35461	3.2539	8.42387	3.1562	8.44424			1.96772	1.17825	1.69423	1.08516	1.17416	1.14964				3.1617	0.154	3.0199	0.2233	3.0533	0.2387			1.56989	10.8467	1.41296	8.87965	1.57396	10.843
		3.0211	8.368	3.2655	8.42387	3.1686	8.45122			1.97536	1.1878	1.7005	1.08995	1.17859	1.15549				3.1727	0.1687	3.0326	0.2086	3.0639	0.2506			1.57568	10.8846	1.41811	8.90576	1.57986	10.8764
		3.0312	8.37265	3.2769	8.44016	3.1813	8.49022			1.98304	1.1907	1.70696	1.09455	1.18315	1.1569				3.1844	0.1547	3.0443	0.2219	3.0742	0.245			1.58143	10.9151	1.42335	8.9278	1.58582	10.9115
		3.0421	8.38895	3.2885	8.44948	3.1942	8.49371			1.99071	1.19476	1.71369	1.09858	1.18787	1.16349				3.1968	0.1701	3.0552	0.2142	3.0844	0.2436			1.58725	10.9507	1.42871	8.95349	1.59179	10.9464
		3.0538	8.41223	3.3004	8.46228	3.2069	8.52688			1.99853	1.20255	1.72054	1.10439	1.19272	1.16343				3.2093	0.1617	3.0656	0.2198	3.0946	0.2562			1.59314	10.9871	1.43415	8.98278	1.59779	10.9833
		3.0655	8.42794	3.3124	8.48556	3.2192	8.54027			2.00634	1.20174	1.72742	1.10451	1.1976	1.1716				3.2214	0.1617	3.0756	0.2254	3.1055	0.2443			1.59918	11.0277	1.43959	9.0056	1.60379	11.0206
		3.0768	8.45239	3.3243	8.49313	3.2312	8.54783			2.01406	1.20796	1.73419	1.10668	1.20248	1.17461				3.233	0.1715	3.0857	0.2198	3.1176	0.252			1.60532	11.0706	1.44505	9.03272	1.60979	11.055
		3.0877	8.45413	3.3363	8.51291	3.2425	8.57519			2.02156	1.21068	1.74069	1.11386	1.20715	1.17722				3.2445	0.1596	3.0964	0.2303	3.1304	0.2471			1.61146	11.1023	1.45054	9.06207	1.61575	11.0878
		3.0988	8.47799	3.3491	8.53794	3.2531	8.56064			2.02893	1.21347	1.74692	1.11321	1.2116	1.18197				3.256	0.1645	3.1079	0.2233	3.1432	0.2471			1.6175	11.1404	1.45614	9.08327	1.62196	11.1258
		3.11	8.49022	3.3628	8.55307	3.2637	8.58741			2.03625	1.22035	1.75304	1.11898	1.21589	1.18258				3.2678	0.168	3.1199	0.2289	3.1554	0.2548			1.62343	11.1722	1.46199	9.11802	1.62836	11.1611
		3.1211	8.50011	3.3761	8.58508	3.2758	8.60254			2.04348	1.22061	1.75908	1.12191	1.22005	1.18731				3.2799	0.1631	3.1323	0.2268	3.167	0.2443			1.62929	11.2114	1.46803	9.14348	1.63482	11.1979
		3.1318	8.52397	3.3885	8.5909	3.2893	8.62699			2.05071	1.22487	1.76512	1.12513	1.22419	1.19087				3.2921	0.1694	3.1449	0.2233	3.1782	0.2625			1.63493	11.2373	1.47394	9.17126	1.64107	11.2374
		3.1426	8.52805	3.4002	8.60371	3.3027	8.66249			2.05795	1.2273	1.77115	1.1287	1.22829	1.19116				3.3045	0.1631	3.1572	0.2261	3.1891	0.245			1.64068	11.2807	1.47947	9.19837	1.64707	11.2706
		3.1541	8.55656	3.412	8.62349	3.3153	8.66191			2.06522	1.23395	1.77731	1.1302	1.23248	1.19716				3.3174	0.1708	3.1688	0.2247	3.1997	0.2569			1.64664	11.3028	1.48459	9.22086	1.65286	11.3043
		3.1667	8.57752	3.4239	8.61942	3.3269	8.68519			2.07268	1.23715	1.78365	1.13708	1.23688	1.20015				3.3306	0.1708	3.1799	0.2261	3.2103	0.2562			1.65268	11.355	1.4895	9.23773	1.65854	11.3316
		3.1798	8.60778	3.4355	8.65143	3.3383	8.69042			2.08013	1.23825	1.79015	1.13698	1.24141	1.20185				3.3432	0.1624	3.1908	0.2317	3.2215	0.2478			1.65868	11.3727	1.49449	9.25905	1.66432	11.3632
		3.192	8.62291	3.4469	8.64212	3.3497	8.70439			2.08737	1.24432	1.79654	1.1461	1.24581	1.20793				3.355	0.1743	3.2016	0.2205	3.2333	0.2653			1.66468	11.424	1.49959	9.28044	1.67014	11.3965
		3.2031	8.6299	3.4584	8.67646	3.3605	8.71603			2.09446	1.24297	1.80277	1.14528	1.25	1.20876				3.3664	0.1638	3.2126	0.2366	3.2454	0.2506			1.67057	11.4432	1.5048	9.30342	1.67607	11.4291
		3.2135	8.64561	3.4706	8.67995	3.3709	8.70963			2.10152	1.25185	1.80896	1.15115	1.25413	1.21281				3.378	0.1771	3.2239	0.2261	3.2578	0.2625			1.67629	11.4849	1.51004	9.32598	1.68204	11.4624
		3.2238	8.65259	3.4835	8.7073	3.3815	8.73757			2.10866	1.25238	1.81515	1.15794	1.25832	1.21247				3.3894	0.1659	3.2359	0.2359	3.2701	0.2583			1.68204	11.5091	1.51547	9.35208	1.68811	11.4972
		3.2341	8.65958	3.4966	8.72884	3.3929	8.74164			2.11598	1.25629	1.82138	1.15489	1.26259	1.21985				3.4005	0.1701	3.2482	0.2352	3.282	0.2639			1.68771	11.5394	1.52106	9.37906	1.69414	11.5303
		3.2442	8.67005	3.5097	8.73291	3.4051	8.76492			2.12344	1.26095	1.82769	1.16549	1.26693	1.22241				3.4116	0.1834	3.2601	0.2233	3.2935	0.2625			1.69339	11.5686	1.52663	9.40258	1.70014	11.5633
		3.2545	8.67704	3.5223	8.76667	3.4183	8.79344			2.13112	1.26491	1.83408	1.16481	1.27144	1.22391				3.4232	0.168	3.2715	0.2443	3.3051	0.2562			1.69914	11.6007	1.53215	9.43057	1.70607	11.6013
		3.2654	8.70265	3.5344	8.76317	3.432	8.80915			2.13897	1.26662	1.84069	1.16828	1.27611	1.23039				3.4357	0.1806	3.2825	0.2254	3.3163	0.2646			1.70504	11.6317	1.53761	9.45014	1.712	11.6307
		3.2773	8.72069	3.5459	8.78296	3.4447	8.83709			2.14688	1.27017	1.84746	1.17549	1.28091	1.23153				3.4488	0.1715	3.2934	0.2387	3.3272	0.2618			1.71111	11.6708	1.54301	9.47918	1.71789	11.6613
		3.2898	8.7463	3.5575	8.79751	3.4564	8.84116			2.15464	1.28002	1.85431	1.17526	1.28576	1.23917				3.4616	0.1701	3.3041	0.231	3.3381	0.2604			1.71729	11.697	1.54829	9.49825	1.72382	11.6906
		3.3024	8.77132	3.5695	8.80915	3.4678	8.8528			2.16214	1.28173	1.861	1.18108	1.29056	1.24151				3.4739	0.1855	3.3145	0.2345	3.35	0.2723			1.72361	11.7385	1.55363	9.52071	1.72993	11.7232
		3.3143	8.77831	3.5817	8.83127	3.479	8.86502			2.16946	1.28497	1.86742	1.18596	1.2952	1.24637				3.4858	0.1666	3.3252	0.2401	3.3628	0.2576			1.73004	11.7677	1.55912	9.54886	1.73611	11.7596
		3.3253	8.79693	3.5941	8.84291	3.49	8.87084			2.17683	1.28623	1.87396	1.18883	1.29971	1.25091				3.4974	0.1834	3.3366	0.2317	3.3757	0.266			1.73654	11.8102	1.56459	9.5698	1.74214	11.7899
		3.3362	8.79809	3.6069	8.86328	3.5011	8.89703			2.18438	1.29305	1.88073	1.19275	1.30421	1.25094				3.5089	0.1708	3.3484	0.2408	3.3881	0.2632			1.74304	11.8419	1.56989	9.59349	1.74793	11.8189
		3.347	8.82254	3.6199	8.88132	3.5128	8.89703			2.19196	1.29414	1.88758	1.19416	1.30872	1.25787				3.5205	0.1813	3.3606	0.2373	3.3995	0.266			1.74932	11.8704	1.57506	9.611	1.75361	11.8511
		3.3576	8.82778	3.6325	8.89354	3.5251	8.92904			2.19951	1.2967	1.89435	1.2005	1.31325	1.25915				3.5322	0.1827	3.3725	0.2338	3.4106	0.2758			1.75529	11.9084	1.58021	9.6364	1.75918	11.8728
		3.3681	8.83942	3.6443	8.90809	3.5383	8.94592			2.20692	1.30535	1.90085	1.19874	1.31765	1.26085				3.5441	0.1708	3.3843	0.2443	3.4212	0.2702			1.761	11.9226	1.58529	9.65744	1.76482	11.905
		3.3791	8.85629	3.6555	8.90576	3.5515	8.95756			2.2142	1.30829	1.90708	1.20393	1.32195	1.26717				3.5563	0.1904	3.3957	0.2345	3.4314	0.2793			1.76675	11.9545	1.59046	9.67568	1.77057	11.9371
		3.3909	8.86968	3.6665	8.91973	3.5636	8.98433			2.22121	1.31127	1.91312	1.20999	1.32616	1.26652				3.5688	0.1715	3.4066	0.2471	3.4415	0.2695			1.77257	11.9685	1.59557	9.69672	1.77636	11.9651
		3.4034	8.89762	3.6776	8.92788	3.5747	8.97502			2.22808	1.31416	1.91904	1.20856	1.33027	1.27181				3.5811	0.1813	3.417	0.2387	3.452	0.273			1.77846	11.9999	1.60065	9.71594	1.78218	12.0006
		3.4158	8.91566	3.6889	8.93428	3.5856	8.9983			2.23487	1.31599	1.925	1.22089	1.33435	1.27282				3.593	0.182	3.4272	0.2401	3.4632	0.2786			1.78439	12.03	1.60576	9.73731	1.78804	12.0221
		3.4273	8.92904	3.701	8.96687	3.5963	8.99888			2.24192	1.32105	1.93104	1.21981	1.33843	1.27682				3.6043	0.1708	3.4379	0.2555	3.4752	0.2744			1.79061	12.0623	1.61094	9.75888	1.79393	12.0582
		3.4379	8.94476	3.7141	8.97153	3.6069	9.00587			2.24938	1.32689	1.93731	1.22625	1.34267	1.28053				3.6152	0.1897	3.4494	0.2422	3.4881	0.2814			1.79686	12.0828	1.61618	9.78299	1.79982	12.0894
		3.4482	8.94534	3.7276	9.00936	3.6181	9.02449			2.25719	1.32525	1.94388	1.2296	1.34709	1.28133				3.6262	0.1757	3.462	0.2527	3.5012	0.273			1.80293	12.1237	1.62151	9.80436	1.80564	12.1224
		3.4583	8.95349	3.7411	9.02566	3.6301	9.03439			2.26527	1.33214	1.95065	1.22765	1.35168	1.28718				3.6373	0.1813	3.4751	0.2422	3.5137	0.266			1.80879	12.1325	1.62688	9.82651	1.81157	12.154
		3.4683	8.9628	3.7542	9.0373	3.6426	9.0664			2.27335	1.33543	1.9575	1.23599	1.35629	1.28907				3.6488	0.1841	3.488	0.2415	3.5251	0.287			1.81439	12.1795	1.63234	9.85168	1.81779	12.1808
		3.479	8.97677	3.7669	9.05708	3.6555	9.08095			2.28147	1.33985	1.96423	1.23429	1.36091	1.29504				3.6611	0.1785	3.5	0.2513	3.5361	0.2604			1.81993	12.18	1.6381	9.8778	1.82439	12.2288
		3.4906	9.00179	3.7789	9.06581	3.6691	9.1083			2.28955	1.34373	1.97096	1.24141	1.36549	1.29915				3.6745	0.1904	3.5113	0.2429	3.5466	0.2947			1.82539	12.2182	1.64401	9.90573	1.83121	12.2591
		3.5029	9.01402	3.7902	9.07454	3.6824	9.12518			2.29746	1.34737	1.97758	1.2445	1.37005	1.30059				3.688	0.168	3.5224	0.2527	3.557	0.2744			1.83104	12.239	1.64989	9.93505	1.83775	12.3026
		3.5154	9.04253	3.8012	9.07629	3.6944	9.131			2.30513	1.35425	1.98408	1.24586	1.37451	1.30575				3.7009	0.1946	3.5333	0.2478	3.5676	0.2856			1.83707	12.2822	1.65551	9.95475	1.84386	12.3271
		3.5279	9.05999	3.8126	9.09317	3.7053	9.14962			2.31277	1.35428	1.99046	1.25341	1.37901	1.30543				3.7134	0.1778	3.5441	0.2492	3.5789	0.2856			1.84346	12.326	1.66091	9.98027	1.84975	12.3575
		3.5399	9.07745	3.8249	9.11121	3.7161	9.14264			2.32031	1.35828	1.99681	1.25393	1.3836	1.31018				3.7253	0.182	3.5549	0.2583	3.591	0.2716			1.85	12.3651	1.66616	9.99869	1.85564	12.3906
		3.5509	9.08793	3.8374	9.12343	3.727	9.15661			2.32772	1.36194	2.00312	1.25849	1.38819	1.31517				3.7366	0.1862	3.5665	0.245	3.604	0.2933			1.85661	12.4176	1.67136	10.0172	1.86139	12.4123
		3.5613	9.08502	3.85	9.14613	3.7381	9.16999			2.33491	1.36619	2.00931	1.25856	1.39261	1.31615				3.7474	0.1778	3.5789	0.2646	3.6168	0.2674			1.86307	12.4546	1.67657	10.0398	1.86721	12.4456
		3.5713	9.10306	3.8625	9.1601	3.7496	9.17698			2.34196	1.36713	2.01535	1.26243	1.39691	1.32236				3.7583	0.196	3.5914	0.2478	3.6287	0.2926			1.86914	12.4917	1.6822	10.0615	1.87311	12.4755
		3.5814	9.10132	3.8747	9.16592	3.7614	9.20026			2.34884	1.36911	2.02138	1.26505	1.40112	1.32132				3.7698	0.182	3.6031	0.2485	3.6397	0.2772			1.87486	12.5289	1.68795	10.0897	1.879	12.4988
		3.5922	9.11703	3.8866	9.1828	3.7737	9.2119			2.35571	1.3726	2.02742	1.2672	1.40531	1.32729				3.7819	0.1883	3.614	0.2548	3.6504	0.287			1.88036	12.5544	1.69341	10.1108	1.88475	12.5313
		3.6037	9.14322	3.8986	9.18571	3.7862	9.22761			2.36272	1.37449	2.03342	1.26815	1.40955	1.32815				3.7943	0.189	3.6244	0.2492	3.661	0.294			1.88586	12.5898	1.69853	10.1308	1.89039	12.5563
		3.6155	9.15719	3.9108	9.21248	3.7985	9.24623			2.36996	1.38174	2.0395	1.27446	1.41387	1.33074				3.8065	0.1855	3.6347	0.2646	3.6715	0.2807			1.89139	12.6245	1.70351	10.1521	1.89596	12.5779
		3.6275	9.18338	3.9226	9.21481	3.8105	9.25671			2.3771	1.38509	2.04554	1.27693	1.41832	1.33823				3.8185	0.1967	3.6452	0.2499	3.6827	0.2933			1.89711	12.6517	1.70843	10.1665	1.90157	12.6098
		3.6396	9.1892	3.9343	9.2375	3.8225	9.27708			2.38411	1.3879	2.0515	1.28084	1.42272	1.33466				3.8304	0.1834	3.656	0.2576	3.6947	0.287			1.90289	12.697	1.71338	10.1885	1.90714	12.631
		3.6512	9.2084	3.9464	9.24623	3.8341	9.27941			2.39107	1.39311	2.05746	1.28541	1.42712	1.34391				3.8421	0.1918	3.6671	0.2569	3.7071	0.2933			1.90875	12.722	1.71836	10.2053	1.91268	12.6693
		3.6623	9.22179	3.9593	9.26428	3.8452	9.29629			2.39808	1.39145	2.06358	1.29024	1.43157	1.34394				3.8539	0.189	3.6787	0.2562	3.7199	0.2898			1.91464	12.7654	1.7234	10.2268	1.91832	12.6881
		3.6733	9.22645	3.9726	9.29047	3.8564	9.30443			2.40527	1.39664	2.06988	1.29419	1.43595	1.34726				3.8659	0.1869	3.6911	0.2639	3.7326	0.28			1.9205	12.7915	1.72861	10.2514	1.92432	12.726
		3.6838	9.24449	3.9856	9.30094	3.8684	9.31491			2.41268	1.40293	2.07638	1.29933	1.44043	1.35345				3.8776	0.196	3.7041	0.2499	3.7444	0.2961			1.9265	12.8216	1.73417	10.277	1.93064	12.7581
		3.6937	9.23809	3.998	9.3184	3.8807	9.3475			2.42045	1.40495	2.08308	1.30426	1.44517	1.35454				3.8893	0.1827	3.7165	0.2604	3.7552	0.2877			1.93264	12.8679	1.73999	10.3055	1.93711	12.7911
		3.704	9.25846	4.0101	9.32015	3.8934	9.34634			2.42857	1.4109	2.09008	1.30526	1.45027	1.35975				3.9017	0.2023	3.728	0.2646	3.7655	0.2919			1.93879	12.8888	1.74581	10.3283	1.94357	12.8348
		3.7154	9.27184	4.0221	9.33644	3.906	9.37835			2.43696	1.41371	2.09758	1.31333	1.45555	1.36417				3.9146	0.1918	3.7387	0.2534	3.7759	0.2905			1.94489	12.9382	1.75159	10.3547	1.95	12.8595
		3.7275	9.29163	4.0336	9.34576	3.9185	9.39232			2.44522	1.41777	2.10527	1.30989	1.46075	1.36879				3.9275	0.1848	3.7492	0.2723	3.7865	0.2905			1.95075	12.9685	1.75719	10.3787	1.95625	12.8954
		3.7397	9.31316	4.0444	9.35041	3.9305	9.39406			2.45317	1.4206	2.11258	1.31723	1.46563	1.37233				3.9398	0.1967	3.7595	0.2527	3.7974	0.2968			1.95661	13.0031	1.76259	10.4027	1.96232	12.9244
		3.7514	9.31782	4.0553	9.35623	3.9416	9.40978			2.46076	1.42751	2.11946	1.31863	1.47008	1.37136				3.9515	0.1869	3.7697	0.2737	3.8087	0.2898			1.96261	13.0382	1.76786	10.4264	1.96818	12.9494
		3.7623	9.3411	4.0669	9.36904	3.9521	9.40396			2.46799	1.42571	2.126	1.32126	1.47427	1.37758				3.9631	0.2051	3.7801	0.2632	3.8207	0.3031			1.96875	13.064	1.77313	10.4446	1.974	12.9777
		3.7732	9.34401	4.0792	9.38184	3.9624	9.41618			2.47509	1.43384	2.13235	1.32801	1.47837	1.37784				3.9748	0.1918	3.7911	0.2604	3.8332	0.2968			1.97479	13.1021	1.7785	10.4688	1.97986	13.0007
		3.784	9.36031	4.0923	9.40978	3.9732	9.42083			2.48228	1.44005	2.13865	1.32426	1.48251	1.38217				3.9859	0.1939	3.8028	0.2744	3.8456	0.2912			1.98086	13.1319	1.7839	10.4916	1.98575	13.0322
		3.7944	9.3638	4.1058	9.42549	3.9847	9.43422			2.4896	1.4362	2.145	1.3282	1.48683	1.38256				3.9966	0.2009	3.8152	0.2583	3.8574	0.3031			1.98714	13.1752	1.78933	10.5114	1.99168	13.0611
		3.8044	9.37195	4.1189	9.4447	3.9971	9.45925			2.49692	1.44224	2.15138	1.33334	1.49117	1.38355				4.0073	0.1869	3.8279	0.2779	3.8692	0.2947			1.99343	13.2013	1.7947	10.5405	1.9975	13.0858
		3.8148	9.3865	4.1312	9.45692	4.0105	9.47438			2.50411	1.44218	2.15769	1.3353	1.49544	1.38993				4.0182	0.2058	3.8404	0.2604	3.8811	0.301			1.99946	13.2329	1.79994	10.5572	2.00321	13.1165
		3.826	9.3993	4.1434	9.46332	4.0239	9.50697			2.51121	1.44633	2.16385	1.33723	1.49965	1.38715				4.03	0.1862	3.8526	0.2709	3.8928	0.2975			2.00539	13.266	1.80524	10.5828	2.00907	13.1415
		3.8383	9.42258	4.1555	9.4866	4.0364	9.51046			2.51835	1.45371	2.17	1.34106	1.50381	1.39346				4.0426	0.2037	3.8643	0.2688	3.9041	0.2954			2.01121	13.2847	1.81061	10.606	2.01521	13.1782
		3.8514	9.45168	4.1673	9.48136	4.0484	9.52268			2.52545	1.45143	2.17612	1.34523	1.50797	1.39588				4.0555	0.1974	3.8751	0.2632	3.9155	0.301			2.01696	13.3121	1.81604	10.6289	2.02157	13.2071
		3.8645	9.4703	4.1789	9.5093	4.0604	9.54829			2.5325	1.45661	2.18215	1.34775	1.51205	1.39601				4.0681	0.1918	3.8857	0.2779	3.9273	0.2961			2.02254	13.3478	1.82147	10.6567	2.02786	13.2421
		3.8767	9.49242	4.1909	9.50872	4.072	9.54014			2.53946	1.45884	2.18819	1.35241	1.51611	1.40117				4.0804	0.203	3.8966	0.2653	3.9396	0.3122			2.02807	13.3658	1.82674	10.6738	2.03386	13.2723
		3.888	9.49475	4.2033	9.53141	4.083	9.55993			2.54647	1.46175	2.19423	1.35744	1.52024	1.40348				4.0926	0.196	3.908	0.2744	3.9519	0.2975			2.03375	13.3978	1.83189	10.6968	2.03957	13.2888
		3.899	9.50697	4.2164	9.54829	4.0936	9.55469			2.55388	1.4676	2.20046	1.35808	1.52448	1.40815				4.1046	0.2044	3.92	0.2758	3.9637	0.301			2.03975	13.42	1.83696	10.7172	2.04514	13.3259
		3.9097	9.51919	4.2296	9.56051	4.1049	9.57565			2.56179	1.4694	2.20696	1.36535	1.52888	1.41215				4.1162	0.2023	3.9323	0.2702	3.9749	0.3101			2.04579	13.4593	1.84214	10.7436	2.05075	13.3423
		3.92	9.52094	4.2419	9.57739	4.1174	9.59718			2.56987	1.47687	2.21362	1.36628	1.53347	1.41266				4.1277	0.2002	3.9446	0.2807	3.9857	0.2975			2.05168	13.4862	1.84748	10.7645	2.05639	13.3676
		3.9304	9.53607	4.2534	9.57565	4.1303	9.60533			2.57786	1.47782	2.22023	1.3649	1.53813	1.415				4.1396	0.2051	3.9563	0.2667	3.9961	0.3136			2.0575	13.5211	1.85284	10.786	2.06193	13.3939
		3.9415	9.53898	4.2645	9.59078	4.1427	9.63385			2.58576	1.47933	2.22681	1.3736	1.5428	1.42113				4.152	0.1988	3.9671	0.2758	4.0062	0.2975			2.06318	13.5396	1.85844	10.8151	2.06789	13.4213
		3.9533	9.56633	4.2756	9.59194	4.1543	9.62628			2.59353	1.48653	2.23338	1.37196	1.54744	1.42498				4.1651	0.2023	3.9774	0.2751	4.0163	0.3101			2.06886	13.572	1.86439	10.8422	2.07407	13.4539
		3.9658	9.57797	4.2866	9.603	4.1654	9.64141			2.60112	1.4872	2.23988	1.37976	1.552	1.42643				4.1779	0.2009	3.9874	0.2737	4.027	0.3059			2.07461	13.5982	1.87016	10.8692	2.08018	13.4753
		3.9778	9.59718	4.2984	9.6158	4.1764	9.64549			2.60853	1.49414	2.24623	1.38024	1.55648	1.4299				4.1898	0.2009	3.9975	0.2856	4.0384	0.301			2.08061	13.6296	1.8756	10.8915	2.08611	13.5099
		3.9888	9.60475	4.3112	9.63326	4.1876	9.65131			2.61594	1.49479	2.25242	1.38313	1.56093	1.43137				4.201	0.2107	4.0081	0.2702	4.0508	0.3185			2.08675	13.6641	1.88074	10.909	2.09193	13.5282
		3.9991	9.60475	4.3244	9.65945	4.1992	9.67284			2.62339	1.49708	2.25858	1.387	1.56533	1.43421				4.2121	0.1946	4.0197	0.2898	4.064	0.2989			2.09296	13.6966	1.88582	10.9292	2.09768	13.5551
		4.0092	9.61406	4.3375	9.67051	4.2109	9.66935			2.63085	1.50277	2.26465	1.38511	1.56971	1.43762				4.2232	0.2107	4.0322	0.2737	4.0769	0.3157			2.09918	13.7351	1.89096	10.9482	2.10336	13.5841
		4.0191	9.61406	4.3505	9.6839	4.2227	9.70252			2.63821	1.5021	2.27069	1.39261	1.57408	1.44029				4.2343	0.1988	4.0448	0.28	4.0889	0.3059			2.10536	13.7613	1.89604	10.967	2.10893	13.6004
		4.0292	9.62977	4.3633	9.70369	4.2352	9.70892			2.64549	1.50585	2.27685	1.39253	1.5784	1.44331				4.246	0.2072	4.0572	0.2856	4.1001	0.3087			2.11132	13.7721	1.90112	10.9918	2.11457	13.634
		4.0402	9.64199	4.3756	9.70834	4.2487	9.72871			2.65268	1.50881	2.28292	1.3973	1.58267	1.44606				4.2585	0.2079	4.0692	0.2744	4.1111	0.3143			2.11721	13.8244	1.9063	11.0092	2.12046	13.6569
		4.0517	9.65713	4.3874	9.72347	4.2623	9.7613			2.66	1.51605	2.28904	1.40201	1.58704	1.44794				4.2712	0.2037	4.0809	0.2877	4.1219	0.3066			2.12332	13.8422	1.9117	11.0361	2.12657	13.6836
		4.0635	9.67284	4.399	9.72638	4.2748	9.76654			2.66746	1.51781	2.29542	1.40314	1.59157	1.45305				4.2842	0.2135	4.0919	0.28	4.1325	0.329			2.12957	13.8768	1.9171	11.0581	2.13254	13.715
		4.0757	9.68855	4.4106	9.73802	4.2862	9.77993			2.67496	1.51827	2.302	1.40915	1.59621	1.45468				4.2974	0.2051	4.1021	0.2877	4.1434	0.315			2.13579	13.9097	1.9224	11.0804	2.13843	13.7361
		4.0883	9.71358	4.4224	9.74908	4.2972	9.77818			2.68232	1.52759	2.30854	1.40963	1.60083	1.4588				4.3102	0.2086	4.1121	0.2856	4.1552	0.322			2.14186	13.9338	1.92758	11.101	2.14421	13.7684
		4.1006	9.72871	4.4344	9.76189	4.3081	9.78691			2.6896	1.52375	2.31488	1.41381	1.60533	1.46249				4.3222	0.2072	4.1228	0.287	4.1682	0.3234			2.14775	13.9651	1.93262	11.1197	2.14989	13.7905
		4.1119	9.73686	4.4465	9.77294	4.3189	9.79506			2.69688	1.53018	2.32108	1.41918	1.60968	1.4637				4.3337	0.2093	4.1345	0.2877	4.1812	0.3094			2.15368	13.9802	1.93764	11.1402	2.15546	13.8145
		4.1224	9.74675	4.459	9.78575	4.3296	9.7904			2.7042	1.53591	2.32723	1.4207	1.61389	1.46997				4.3448	0.2149	4.147	0.2863	4.1935	0.3192			2.15946	14.0142	1.94275	11.161	2.16121	13.8388
		4.1325	9.74268	4.4716	9.80321	4.3409	9.81601			2.71161	1.53185	2.33358	1.42495	1.61819	1.4696				4.3558	0.2107	4.1592	0.2863	4.2049	0.3122			2.16514	14.0425	1.94805	11.1863	2.16729	13.8554
		4.1427	9.75781	4.484	9.81427	4.3526	9.81892			2.71924	1.54259	2.34015	1.42785	1.62269	1.47188				4.3671	0.2121	4.1709	0.2891	4.2158	0.3171			2.17075	14.0702	1.95351	11.2092	2.17371	13.9012
		4.1534	9.76887	4.4962	9.82649	4.365	9.84046			2.72714	1.54257	2.34692	1.43313	1.62736	1.47788				4.3789	0.2142	4.1822	0.2828	4.2266	0.3192			2.17646	14.0888	1.95914	11.2336	2.18032	13.9328
		4.1648	9.78575	4.5085	9.83813	4.3776	9.85733			2.73531	1.54881	2.354	1.43663	1.63221	1.48113				4.3911	0.2058	4.1932	0.2947	4.2375	0.3136			2.18243	14.1295	1.96483	11.2585	2.18696	13.9751
		4.1767	9.80204	4.5203	9.84569	4.3902	9.8649			2.74362	1.55272	2.36123	1.43803	1.63725	1.487				4.4036	0.2177	4.2042	0.2877	4.2487	0.3332			2.18857	14.1462	1.97042	11.2816	2.19346	14.0023
		4.1887	9.81485	4.5315	9.85501	4.4027	9.89691			2.75174	1.55689	2.36835	1.44234	1.64219	1.48723				4.4161	0.2044	4.2152	0.2891	4.2602	0.3115			2.19482	14.2001	1.97591	11.3043	2.19989	14.0296
		4.2005	9.83114	4.5429	9.86257	4.4149	9.88643			2.75951	1.56225	2.37515	1.43926	1.64691	1.4914				4.4282	0.2177	4.2262	0.2996	4.2721	0.3269			2.20104	14.207	1.98145	11.3261	2.20646	14.0692
		4.2121	9.8422	4.5553	9.88178	4.4267	9.91088			2.76688	1.55869	2.38169	1.44578	1.65147	1.49333				4.4401	0.2135	4.2374	0.2884	4.2846	0.3234			2.20729	14.2588	1.9871	11.3509	2.21321	14.0947
		4.2231	9.85384	4.5686	9.90215	4.4379	9.91262			2.77397	1.56487	2.38792	1.44979	1.65584	1.49546				4.4521	0.21	4.2493	0.3052	4.2975	0.3171			2.21357	14.2709	1.99292	11.3773	2.21982	14.1282
		4.2336	9.85966	4.5819	9.91088	4.4492	9.92543			2.78089	1.5645	2.39396	1.45026	1.66005	1.49585				4.4637	0.2156	4.2618	0.2842	4.3097	0.3325			2.21975	14.3138	1.99864	11.3979	2.22589	14.1541
		4.2439	9.8649	4.5945	9.93067	4.4608	9.9394			2.78781	1.5666	2.39988	1.45765	1.66416	1.4973				4.475	0.2114	4.2744	0.2989	4.3208	0.3157			2.22589	14.3291	2.0042	11.4238	2.23143	14.1704
		4.2542	9.8713	4.6068	9.93823	4.4729	9.94056			2.79487	1.57377	2.40581	1.45674	1.66829	1.5031				4.4866	0.2191	4.2863	0.2912	4.3314	0.3339			2.232	14.3634	2.00938	11.4391	2.23671	14.1933
		4.2653	9.89109	4.6191	9.95278	4.4854	9.96908			2.80228	1.57535	2.412	1.46194	1.67259	1.50482				4.4992	0.2121	4.2975	0.2954	4.3419	0.322			2.23814	14.3909	2.01424	11.4547	2.24193	14.2103
		4.2773	9.90389	4.6311	9.95627	4.4982	9.98014			2.80982	1.58105	2.4185	1.46251	1.67715	1.5074				4.5122	0.2149	4.3084	0.2975	4.3524	0.3276			2.24411	14.4164	2.01905	11.4736	2.24736	14.2345
		4.2898	9.93241	4.6426	9.96151	4.5107	9.99643			2.81723	1.57832	2.42508	1.46461	1.68168	1.51193				4.525	0.2177	4.3194	0.2849	4.363	0.3332			2.24986	14.4402	2.02423	11.4904	2.25307	14.2577
		4.302	9.93649	4.6537	9.97257	4.5224	10.004			2.82438	1.58525	2.43142	1.46861	1.686	1.5098				4.5371	0.2121	4.3299	0.3031	4.3738	0.3171			2.2555	14.4667	2.0295	11.5138	2.25904	14.2806
		4.3137	9.9586	4.665	9.97548	4.5333	9.99701			2.83129	1.58735	2.4375	1.47088	1.69013	1.51533				4.5487	0.2212	4.3401	0.294	4.3853	0.3381			2.26107	14.4852	2.03486	11.5331	2.26504	14.3133
		4.3249	9.95744	4.6769	9.99178	4.5439	10.0116			2.83813	1.58569	2.44346	1.47635	1.69416	1.51808				4.56	0.2142	4.3507	0.301	4.3974	0.329			2.26664	14.5132	2.04024	11.5556	2.27096	14.3327
		4.3359	9.97257	4.6895	10.0069	4.5545	10.0139			2.84496	1.59423	2.44946	1.47636	1.69821	1.51796				4.571	0.2135	4.362	0.3017	4.4098	0.3332			2.27229	14.5278	2.04566	11.58	2.27679	14.3649
		4.3463	9.97723	4.703	10.0267	4.5655	10.0209			2.85214	1.59654	2.45565	1.48431	1.7024	1.523				4.5819	0.2261	4.3741	0.294	4.422	0.3346			2.27793	14.5596	2.05104	11.5986	2.28271	14.3872
		4.3564	9.97548	4.7165	10.0535	4.5771	10.0442			2.85955	1.59695	2.462	1.48595	1.70685	1.52338				4.5926	0.2121	4.3865	0.3045	4.434	0.3206			2.28354	14.5811	2.05644	11.6225	2.28879	14.4126
		4.3666	9.99236	4.7291	10.0541	4.5897	10.0494			2.86728	1.60317	2.46858	1.48953	1.71147	1.5277				4.6037	0.2233	4.399	0.2989	4.4459	0.343			2.28904	14.5982	2.06184	11.6424	2.29475	14.4413
		4.3771	9.99061	4.7409	10.0651	4.6029	10.0814			2.87527	1.60387	2.47542	1.49401	1.71621	1.53182				4.6153	0.217	4.4111	0.2968	4.4573	0.3241			2.29461	14.6335	2.06726	11.6641	2.3005	14.4615
		4.3883	10.0174	4.7529	10.0698	4.6159	10.0831			2.88335	1.61407	2.48238	1.49436	1.72099	1.53649				4.6279	0.2219	4.4225	0.3052	4.468	0.3353			2.30025	14.6426	2.07274	11.6862	2.30618	14.4937
		4.4004	10.0308	4.765	10.0843	4.6286	10.1088			2.89121	1.61305	2.48927	1.50015	1.72568	1.53901				4.6415	0.2268	4.4332	0.2947	4.4785	0.3388			2.30596	14.6819	2.07829	11.7099	2.31218	14.5139
		4.4131	10.0529	4.7765	10.0919	4.6413	10.1204			2.89893	1.6171	2.49604	1.49946	1.73027	1.53879				4.6553	0.2142	4.4434	0.3087	4.4895	0.3283			2.31186	14.7054	2.08411	11.7376	2.31875	14.5454
		4.4255	10.0692	4.7877	10.0925	4.6532	10.121			2.90674	1.62057	2.50277	1.50511	1.73488	1.54215				4.668	0.2261	4.4536	0.2975	4.5012	0.3444			2.31796	14.7375	2.08999	11.7584	2.32539	14.5782
		4.4373	10.0797	4.7994	10.1128	4.6641	10.139			2.91464	1.62007	2.50954	1.51064	1.73963	1.54629				4.68	0.2205	4.4642	0.3059	4.5136	0.3269			2.32436	14.7637	2.09569	11.7839	2.33175	14.6012
		4.449	10.0983	4.8121	10.1175	4.6745	10.128			2.92241	1.62818	2.51638	1.51141	1.74456	1.55165				4.6919	0.2254	4.4757	0.3073	4.5262	0.3423			2.33093	14.8056	2.10118	11.8075	2.33779	14.6306
		4.4604	10.0971	4.8254	10.1431	4.685	10.1448			2.92987	1.62496	2.52315	1.51248	1.74939	1.55271				4.7034	0.2289	4.488	0.2996	4.5388	0.3402			2.33746	14.826	2.10639	11.8237	2.34354	14.6483
		4.4712	10.1076	4.8385	10.1588	4.6966	10.1448			2.93705	1.63214	2.52969	1.51678	1.75392	1.55454				4.7144	0.2219	4.5011	0.3164	4.5511	0.3311			2.34371	14.8683	2.1114	11.8455	2.34921	14.6725
		4.4813	10.1163	4.8507	10.1646	4.7091	10.1664			2.94406	1.63546	2.53596	1.51414	1.75813	1.55535				4.7255	0.2331	4.5141	0.2954	4.5624	0.3458			2.34975	14.881	2.11635	11.8603	2.35493	14.6935
		4.4916	10.1187	4.8624	10.1751	4.7218	10.1867			2.95103	1.63451	2.54196	1.51748	1.76216	1.55745				4.7373	0.2247	4.5261	0.3073	4.5729	0.3304			2.35568	14.9191	2.12134	11.8797	2.36068	14.7142
		4.5031	10.1419	4.8741	10.1751	4.7342	10.1914			2.95808	1.6423	2.54777	1.52018	1.76619	1.55973				4.7499	0.2247	4.5371	0.3045	4.583	0.35			2.36146	14.9282	2.12631	11.9012	2.3665	14.7428
		4.5156	10.153	4.8856	10.1867	4.746	10.2071			2.96527	1.63886	2.55369	1.52418	1.77037	1.56144				4.763	0.2296	4.5474	0.3003	4.5934	0.3458			2.36739	14.9714	2.13139	11.9197	2.37229	14.7632
		4.5278	10.1734	4.8971	10.1926	4.7575	10.2112			2.9725	1.6459	2.55981	1.525	1.77464	1.56438				4.7755	0.2226	4.5573	0.315	4.6043	0.3367			2.37371	14.9855	2.13647	11.9432	2.37804	14.7904
		4.5387	10.178	4.9091	10.2048	4.7689	10.2176			2.97969	1.64898	2.566	1.53424	1.77888	1.56527				4.7872	0.2324	4.5674	0.301	4.616	0.3563			2.38011	15.0312	2.14155	11.9602	2.38364	14.8115
		4.5488	10.1786	4.9214	10.2211	4.7803	10.2321			2.98688	1.64793	2.57219	1.53158	1.78315	1.56902				4.7983	0.2191	4.5783	0.3213	4.6287	0.3353			2.38625	15.0458	2.14654	11.981	2.38911	14.8283
		4.5587	10.1844	4.9341	10.2316	4.7917	10.2327			2.99393	1.65946	2.57838	1.53626	1.78749	1.5722				4.8094	0.2268	4.5906	0.308	4.6415	0.35			2.39218	15.078	2.15161	12.0016	2.39454	14.8495
		4.5687	10.178	4.9471	10.2519	4.8029	10.2502			3.00107	1.65452	2.58458	1.54344	1.79187	1.57652				4.8206	0.2254	4.6036	0.3094	4.6539	0.3402			2.398	15.0956	2.15704	12.0245	2.40032	14.8723
		4.579	10.1955	4.9607	10.2688	4.8145	10.2531			3.00844	1.66238	2.59085	1.54208	1.79629	1.57785				4.8318	0.2219	4.6165	0.3143	4.6659	0.343			2.40382	15.1278	2.16289	12.0557	2.40689	14.912
		4.5897	10.2019	4.9735	10.2781	4.8272	10.2735			3.01598	1.66134	2.59731	1.55104	1.80077	1.58086				4.8434	0.2331	4.6286	0.3017	4.6776	0.3563			2.40964	15.1464	2.16906	12.0819	2.41414	14.9433
		4.6007	10.2118	4.985	10.288	4.8406	10.302			3.02371	1.66271	2.604	1.55034	1.80533	1.58407				4.8554	0.2219	4.64	0.3241	4.6887	0.336			2.41543	15.1703	2.17526	12.1137	2.42146	14.9764
		4.612	10.2345	4.9959	10.2799	4.8537	10.2985			3.03152	1.67673	2.61085	1.5572	1.80995	1.58633				4.8679	0.2359	4.6507	0.3122	4.699	0.3563			2.42125	15.1854	2.18115	12.1412	2.42825	15.0113
		4.6241	10.2449	5.007	10.2938	4.866	10.3287			3.03955	1.66882	2.61785	1.55686	1.81467	1.58983				4.8814	0.231	4.661	0.3171	4.7091	0.3437			2.42732	15.2262	2.18665	12.1605	2.43439	15.0272
		4.6371	10.2787	5.0184	10.3014	4.8775	10.3206			3.04786	1.67808	2.62508	1.56113	1.81952	1.5914				4.895	0.2219	4.671	0.3171	4.7198	0.3479			2.4335	15.2444	2.19185	12.1825	2.44004	15.0522
		4.6498	10.2839	5.0301	10.3055	4.8888	10.3398			3.05607	1.67947	2.63231	1.56048	1.8244	1.59473				4.9075	0.2352	4.6813	0.3094	4.7314	0.3563			2.43964	15.2742	2.19696	12.1989	2.44568	15.0717
		4.6613	10.2996	5.0422	10.3264	4.9002	10.3416			3.06384	1.67896	2.63912	1.56599	1.82901	1.59875				4.919	0.224	4.6923	0.3262	4.7437	0.3395			2.44575	15.3046	2.20208	12.2195	2.45146	15.092
		4.672	10.3061	5.0548	10.3299	4.911	10.3363			3.07116	1.6867	2.64554	1.56656	1.83336	1.59975				4.93	0.2338	4.7039	0.3157	4.756	0.3619			2.45193	15.3193	2.20748	12.242	2.45729	15.1162
		4.6824	10.3084	5.0676	10.3596	4.9218	10.3578			3.07817	1.68714	2.65162	1.56861	1.83757	1.60205				4.9411	0.2338	4.716	0.3157	4.7679	0.3444			2.458	15.3513	2.213	12.2634	2.46307	15.1341
		4.6928	10.3165	5.0805	10.3573	4.9331	10.3509			3.085	1.69349	2.65746	1.57048	1.84173	1.60446				4.9523	0.2289	4.7282	0.3227	4.7794	0.3549			2.46389	15.3727	2.21844	12.2865	2.46879	15.1589
		4.7032	10.3206	5.0931	10.3753	4.9454	10.3846			3.09192	1.68997	2.66315	1.57104	1.84589	1.60553				4.9637	0.2422	4.7403	0.3129	4.7907	0.3563			2.46964	15.4	2.22368	12.3037	2.47457	15.1766
		4.7138	10.3282	5.1055	10.3846	4.9583	10.387			3.09902	1.69486	2.66896	1.57795	1.85008	1.60974				4.9755	0.2261	4.7519	0.3269	4.8019	0.3437			2.47532	15.4146	2.22881	12.3229	2.48032	15.2016
		4.7251	10.3485	5.1178	10.3963	4.9714	10.4079			3.10625	1.6993	2.67492	1.57496	1.85429	1.61063				4.9878	0.2429	4.7634	0.3129	4.8132	0.3647			2.48104	15.4456	2.23396	12.3426	2.486	15.2195
		4.7373	10.3602	5.1297	10.4067	4.9843	10.4271			3.11344	1.69816	2.68104	1.58109	1.85853	1.61315				5.0003	0.2303	4.7749	0.3255	4.8243	0.3472			2.48682	15.4556	2.23907	12.3631	2.49154	15.2398
		4.7499	10.3899	5.1411	10.4114	4.9963	10.4242			3.12058	1.70517	2.68712	1.58323	1.86272	1.61638				5.0127	0.231	4.7859	0.3192	4.8355	0.3577			2.49257	15.491	2.24409	12.3816	2.497	15.2622
		4.7623	10.3992	5.1531	10.4248	5.0077	10.4463			3.12763	1.70405	2.69304	1.58575	1.86685	1.616				5.0248	0.2394	4.7964	0.3185	4.8474	0.3563			2.49829	15.4938	2.2491	12.3996	2.50257	15.2778
		4.7743	10.4091	5.1659	10.4434	5.0192	10.4428			3.1346	1.70778	2.69888	1.58971	1.87088	1.62083				5.0367	0.2254	4.8071	0.3346	4.8601	0.35			2.50389	15.5315	2.25418	12.4206	2.50839	15.3064
		4.7858	10.4271	5.1791	10.4498	5.0305	10.4475			3.14161	1.71444	2.70477	1.59388	1.87496	1.62061				5.0485	0.2464	4.8189	0.3185	4.8728	0.3619			2.50961	15.5384	2.25941	12.4406	2.51439	15.33
		4.7967	10.4201	5.1922	10.4772	5.0413	10.462			3.14915	1.71232	2.711	1.59899	1.87931	1.62495				5.0598	0.2303	4.8318	0.3318	4.8849	0.3458			2.51546	15.5756	2.26472	12.4602	2.52043	15.35
		4.8073	10.4422	5.2051	10.4789	5.0521	10.4516			3.15728	1.72197	2.71781	1.59993	1.88408	1.62884				5.071	0.2408	4.8448	0.3178	4.8962	0.3605			2.52146	15.5826	2.27003	12.4821	2.52654	15.3813
		4.8178	10.4335	5.2175	10.4929	5.0635	10.4853			3.1658	1.71678	2.72504	1.60738	1.88915	1.63195				5.0827	0.238	4.8569	0.322	4.907	0.357			2.52746	15.6226	2.27546	12.5005	2.53271	15.4018
		4.8286	10.4521	5.2296	10.5045	5.0758	10.4812			3.17442	1.7263	2.73246	1.60436	1.89427	1.63581				5.095	0.2331	4.8681	0.3311	4.9178	0.3577			2.53332	15.6412	2.28095	12.5248	2.53893	15.4292
		4.8398	10.4574	5.2412	10.4964	5.0888	10.5051			3.18272	1.73023	2.73977	1.60999	1.8992	1.6392				5.1078	0.2464	4.8789	0.3241	4.9284	0.371			2.53918	15.6691	2.28649	12.5463	2.54507	15.4558
		4.8514	10.4719	5.2524	10.5167	5.1014	10.5214			3.19058	1.73015	2.74669	1.6113	1.90392	1.64291				5.1205	0.2324	4.8895	0.3276	4.9388	0.3535			2.54496	15.6915	2.29198	12.5646	2.55114	15.4754
		4.8633	10.4935	5.2634	10.5016	5.113	10.515			3.19808	1.73975	2.75323	1.61414	1.90848	1.64154				5.1331	0.2422	4.8993	0.322	4.9497	0.3633			2.55086	15.7167	2.29738	12.5878	2.55721	15.5034
		4.875	10.4882	5.2746	10.5179	5.124	10.5383			3.2054	1.7358	2.75954	1.61694	1.91291	1.64744				5.1454	0.2331	4.9091	0.3276	4.9613	0.3682			2.55686	15.7416	2.30278	12.6098	2.56329	15.5223
		4.8865	10.5127	5.2863	10.5295	5.135	10.5197			3.21263	1.74014	2.76577	1.61575	1.91736	1.64775				5.1572	0.2401	4.9196	0.3311	4.9737	0.3605			2.56304	15.7633	2.30821	12.6309	2.56936	15.5477
		4.8974	10.5127	5.2991	10.5412	5.1458	10.5453			3.21982	1.74045	2.77208	1.625	1.92192	1.64938				5.1685	0.2422	4.9311	0.3213	4.9865	0.3717			2.56932	15.7876	2.31364	12.6458	2.57543	15.5723
		4.9077	10.5179	5.3127	10.5784	5.1568	10.5441			3.22701	1.74081	2.77846	1.62215	1.92651	1.65312				5.1797	0.2373	4.9435	0.3318	4.9992	0.3542			2.57571	15.8225	2.31904	12.6644	2.58146	15.5912
		4.9177	10.5237	5.326	10.5662	5.1687	10.5581			3.23438	1.74989	2.78485	1.6262	1.93101	1.65656				5.1907	0.2415	4.9566	0.3332	5.0116	0.3675			2.58204	15.8518	2.32429	12.686	2.58746	15.6156
		4.9278	10.5185	5.3384	10.5918	5.1814	10.5813			3.24179	1.74897	2.79119	1.62999	1.93544	1.65728				5.2021	0.2401	4.9695	0.3332	5.0233	0.3584			2.58829	15.8757	2.32939	12.701	2.59339	15.6346
		4.9383	10.54	5.3503	10.5976	5.1943	10.5866			3.24906	1.75447	2.79735	1.63046	1.93979	1.66061				5.2143	0.2436	4.9816	0.3395	5.0343	0.3626			2.59436	15.9014	2.3346	12.7216	2.59929	15.659
		4.9496	10.5476	5.3621	10.5947	5.2079	10.6186			3.25625	1.75315	2.80354	1.6319	1.94413	1.66151				5.2273	0.2492	4.9928	0.3199	5.0448	0.3773			2.60032	15.9177	2.34	12.7399	2.60525	15.6784
		4.9619	10.5645	5.3736	10.6163	5.2216	10.6291			3.26326	1.7557	2.80973	1.63424	1.9484	1.66425				5.2406	0.2387	5.0036	0.3395	5.0552	0.3584			2.60611	15.9381	2.3455	12.7643	2.61107	15.6987
		4.9745	10.586	5.3846	10.6	5.2343	10.6384			3.26996	1.76391	2.81562	1.6392	1.95245	1.66576				5.2533	0.245	5.0138	0.3325	5.0662	0.3829			2.61171	15.9588	2.35086	12.7815	2.61664	15.716
		4.9865	10.5918	5.3959	10.6279	5.2459	10.65			3.27674	1.75998	2.82131	1.64396	1.95643	1.66658				5.2651	0.2436	5.0239	0.3381	5.0778	0.3584			2.61743	15.978	2.3561	12.798	2.62204	15.733
		4.9983	10.6122	5.4083	10.6302	5.2569	10.6425			3.28393	1.76604	2.82727	1.64391	1.96056	1.66979				5.2765	0.2457	5.0345	0.3388	5.09	0.3696			2.62346	16.005	2.36131	12.8201	2.62736	15.754
		5.0096	10.6151	5.4215	10.6494	5.2678	10.6576			3.29147	1.76737	2.83369	1.64838	1.96488	1.67167				5.2879	0.2485	5.0461	0.3311	5.1024	0.3752			2.62957	16.0272	2.36651	12.8341	2.63304	15.7726
		5.0204	10.625	5.4347	10.6692	5.2789	10.657			3.29915	1.77321	2.84046	1.65109	1.96947	1.67561				5.2988	0.2366	5.0586	0.343	5.1146	0.364			2.63554	16.052	2.37176	12.8564	2.63907	15.7986
		5.0306	10.6291	5.4472	10.6628	5.2902	10.664			3.30696	1.77739	2.84731	1.65233	1.97413	1.67826				5.3095	0.252	5.0717	0.3297	5.1259	0.3801			2.64125	16.0746	2.37725	12.8745	2.64539	15.8272
		5.0406	10.6209	5.4591	10.6908	5.3018	10.6838			3.31487	1.76947	2.85419	1.65713	1.97885	1.68157				5.3207	0.2401	5.0842	0.3409	5.1366	0.3661			2.64675	16.0874	2.38288	12.898	2.65189	15.8537
		5.0511	10.6454	5.4709	10.6803	5.3138	10.6774			3.32268	1.78259	2.86104	1.66039	1.98355	1.68425				5.3329	0.2513	5.0955	0.336	5.1471	0.3752			2.65214	16.1124	2.38886	12.9238	2.65843	15.8816
		5.0626	10.6465	5.4828	10.6954	5.3262	10.7047			3.33031	1.77946	2.86781	1.66148	1.98821	1.68729				5.346	0.2436	5.106	0.3409	5.1576	0.3766			2.65754	16.1199	2.3949	12.9441	2.665	15.9088
		5.075	10.6745	5.4951	10.7111	5.3385	10.7059			3.33781	1.78526	2.87446	1.66328	1.9928	1.68927				5.3591	0.245	5.1163	0.3458	5.1681	0.3668			2.66311	16.1497	2.40069	12.9677	2.67146	15.932
		5.0872	10.6896	5.5074	10.7088	5.3504	10.7105			3.34527	1.79001	2.88096	1.67416	1.99731	1.68916				5.3716	0.2499	5.1263	0.3332	5.1794	0.3857			2.66882	16.1688	2.40625	12.9873	2.67768	15.9559
		5.0987	10.6902	5.5195	10.7362	5.3623	10.7332			3.35263	1.78765	2.88738	1.67041	2.00176	1.69369				5.3834	0.2478	5.1365	0.3458	5.192	0.3661			2.67475	16.1986	2.41161	13.0032	2.68354	15.9716
		5.1099	10.71	5.5315	10.7292	5.3739	10.7251			3.36	1.79983	2.89377	1.66904	2.00619	1.69435				5.3949	0.2506	5.1477	0.3395	5.2054	0.3815			2.68082	16.2203	2.41691	13.0239	2.68914	15.9896
		5.1207	10.7065	5.5442	10.7495	5.3847	10.7455			3.36737	1.79325	2.90015	1.67798	2.01059	1.69759				5.4064	0.2492	5.16	0.343	5.2188	0.3717			2.68707	16.2485	2.42206	13.0347	2.69468	16.0048
		5.1315	10.717	5.5577	10.7711	5.3953	10.7338			3.37473	1.80289	2.90658	1.67605	2.01488	1.69911				5.4182	0.2499	5.1729	0.3451	5.2314	0.3717			2.69336	16.2715	2.42717	13.0543	2.70043	16.0266
		5.1423	10.7239	5.5706	10.7699	5.407	10.7524			3.38201	1.80235	2.91285	1.68104	2.01909	1.70092				5.43	0.2499	5.1859	0.3423	5.2433	0.3878			2.6995	16.2942	2.43248	13.0718	2.70646	16.048
		5.1529	10.7228	5.5825	10.7897	5.4198	10.7734			3.38929	1.80428	2.919	1.68476	2.02331	1.70501				5.4417	0.2513	5.1985	0.3395	5.2546	0.3647			2.70564	16.3226	2.43794	13.0916	2.71264	16.0709
		5.1638	10.7501	5.5938	10.7775	5.433	10.7752			3.39674	1.81222	2.92531	1.6849	2.02763	1.70471				5.4539	0.2555	5.2103	0.3409	5.2653	0.3822			2.71186	16.3493	2.44344	13.115	2.71875	16.0955
		5.1754	10.7484	5.6053	10.7943	5.4458	10.8089			3.40424	1.80848	2.93185	1.68836	2.03213	1.70682				5.4669	0.2485	5.2212	0.3416	5.2753	0.3703			2.71811	16.3655	2.44886	13.1266	2.72464	16.1102
		5.1882	10.7757	5.617	10.8008	5.4578	10.7943			3.4117	1.81035	2.9385	1.68796	2.03667	1.71242				5.4803	0.2499	5.2315	0.3444	5.2854	0.3787			2.72421	16.3975	2.45408	13.1484	2.73029	16.1291
		5.2009	10.7874	5.6282	10.7967	5.4695	10.8153			3.41888	1.81589	2.94492	1.69465	2.04112	1.71207				5.4927	0.252	5.2414	0.3451	5.2963	0.3864			2.73014	16.4119	2.45899	13.1597	2.73579	16.1428
		5.2127	10.7984	5.6394	10.8159	5.4809	10.8176			3.42585	1.81707	2.95096	1.69335	2.04539	1.7153				5.5041	0.2457	5.2516	0.3486	5.3079	0.3752			2.73596	16.438	2.46379	13.1716	2.74125	16.1629
		5.2237	10.8147	5.651	10.8107	5.4919	10.8124			3.43272	1.82148	2.95681	1.69666	2.04947	1.71638				5.5152	0.2597	5.2625	0.3465	5.3199	0.3906			2.74164	16.4483	2.46857	13.1877	2.74679	16.1796
		5.2343	10.8013	5.6634	10.8368	5.5025	10.8363			3.43978	1.8231	2.96258	1.70244	2.05349	1.71825				5.5264	0.2485	5.2742	0.3444	5.332	0.3759			2.74736	16.4733	2.47349	13.2015	2.75236	16.1957
		5.2449	10.8188	5.6765	10.8479	5.5131	10.8124			3.44714	1.82748	2.9685	1.70129	2.05773	1.72343				5.5375	0.2583	5.2862	0.3542	5.3438	0.3857			2.75318	16.4961	2.47856	13.219	2.75804	16.2183
		5.2553	10.8153	5.6897	10.8555	5.5244	10.8427			3.45478	1.82836	2.97488	1.70874	2.06232	1.72215				5.5483	0.2534	5.2984	0.336	5.3552	0.3857			2.75914	16.5199	2.48381	13.2342	2.76386	16.2353
		5.2654	10.8171	5.7027	10.8869	5.5364	10.845			3.46268	1.82828	2.98165	1.71065	2.06712	1.72807				5.5593	0.2562	5.3102	0.357	5.3665	0.3752			2.76525	16.5401	2.48921	13.2583	2.76989	16.258
		5.2757	10.8368	5.7153	10.8752	5.5494	10.8642			3.47076	1.83914	2.98869	1.71271	2.07211	1.72978				5.5709	0.2583	5.3214	0.3451	5.3779	0.3913			2.77136	16.5645	2.49476	13.2756	2.77611	16.2818
		5.2868	10.8287	5.7275	10.8991	5.5632	10.895			3.47902	1.83228	2.99592	1.71233	2.0772	1.73499				5.5831	0.2555	5.3324	0.3549	5.3892	0.3759			2.77736	16.5852	2.50033	13.2964	2.78236	16.3072
		5.2988	10.8648	5.7393	10.8956	5.5763	10.8851			3.48732	1.84315	3.00312	1.71639	2.08221	1.73549				5.596	0.2618	5.3435	0.3479	5.4001	0.3885			2.78339	16.6109	2.50592	13.3212	2.78879	16.3324
		5.3112	10.8683	5.751	10.9061	5.5883	10.9166			3.49527	1.84305	3.01008	1.72169	2.08696	1.73655				5.6091	0.252	5.3541	0.3458	5.4112	0.3927			2.78943	16.6278	2.51174	13.3361	2.79543	16.3537
		5.3235	10.8916	5.7632	10.9224	5.5999	10.9038			3.50281	1.84325	3.01665	1.71924	2.09141	1.74218				5.6218	0.2639	5.3645	0.3563	5.4231	0.3759			2.79557	16.6592	2.51775	13.3629	2.80214	16.383
		5.3353	10.8991	5.7757	10.9183	5.6113	10.9189			3.51013	1.85372	3.02296	1.72715	2.09568	1.74061				5.6341	0.2548	5.3754	0.3514	5.4361	0.3969			2.80179	16.6759	2.52376	13.3841	2.80846	16.4051
		5.3463	10.8962	5.7887	10.9503	5.6223	10.923			3.51719	1.84832	3.02904	1.72799	2.09987	1.74473				5.646	0.2576	5.3873	0.3605	5.4491	0.3794			2.80804	16.7077	2.52939	13.3999	2.81421	16.4187
		5.3571	10.9177	5.8019	10.9515	5.6333	10.9108			3.52429	1.85448	3.035	1.72853	2.10405	1.74511				5.6578	0.2597	5.3999	0.3486	5.4613	0.3892			2.8145	16.7306	2.53459	13.4192	2.81961	16.4365
		5.3678	10.9061	5.815	10.9742	5.6444	10.9439			3.53161	1.85684	3.04115	1.73328	2.1084	1.74803				5.6695	0.2583	5.4125	0.357	5.4727	0.3892			2.82121	16.7591	2.53954	13.4288	2.825	16.4505
		5.3784	10.9212	5.8273	10.9736	5.6563	10.9358			3.53902	1.85954	3.04758	1.73084	2.11291	1.75232				5.6812	0.2611	5.4247	0.3514	5.4837	0.385			2.82789	16.794	2.54446	13.4431	2.83057	16.4672
		5.389	10.9253	5.8387	10.9736	5.6691	10.9573			3.54638	1.85902	3.05408	1.73606	2.11736	1.75039				5.6932	0.2611	5.4367	0.357	5.4946	0.4032			2.83429	16.8077	2.54957	13.4596	2.83646	16.4884
		5.4001	10.9305	5.8498	10.9841	5.682	10.9725			3.55362	1.86266	3.06046	1.73861	2.12176	1.75609				5.7057	0.2576	5.4482	0.3542	5.5047	0.3829			2.84025	16.8243	2.55488	13.4748	2.84264	16.5089
		5.412	10.9556	5.8608	10.9794	5.6941	10.9689			3.56071	1.86517	3.06669	1.7402	2.12603	1.757				5.7186	0.2604	5.459	0.3584	5.5149	0.4032			2.84586	16.8441	2.56044	13.4962	2.84889	16.5301
		5.4244	10.9596	5.8718	10.9858	5.7053	10.9957			3.56754	1.86651	3.07265	1.74428	2.13016	1.7568				5.7311	0.2639	5.4691	0.3556	5.5256	0.3885			2.85125	16.853	2.56603	13.5144	2.855	16.5501
		5.4366	10.9829	5.8831	10.9992	5.7164	10.9765			3.57429	1.87284	3.07842	1.74276	2.13416	1.75936				5.7428	0.2611	5.4793	0.3661	5.5373	0.3955			2.85661	16.8673	2.57143	13.534	2.86082	16.5709
		5.4479	10.9893	5.8952	10.9998	5.7277	10.9975			3.58125	1.87526	3.08419	1.74913	2.13813	1.75865				5.7539	0.2597	5.4903	0.3549	5.5497	0.4025			2.86211	16.8834	2.57664	13.5472	2.86654	16.5858
		5.4584	10.98	5.9082	11.0283	5.7388	10.9969			3.58844	1.87507	3.09004	1.75174	2.14219	1.76245				5.7648	0.2569	5.5022	0.3661	5.5628	0.385			2.86786	16.904	2.58175	13.5661	2.87218	16.6048
		5.4686	10.9975	5.9214	11.0289	5.7501	11.0021			3.5958	1.88107	3.09612	1.7524	2.1464	1.76755				5.7756	0.266	5.5151	0.3619	5.5758	0.4039			2.87364	16.9179	2.58683	13.5798	2.87786	16.6214
		5.4786	10.9835	5.9343	11.051	5.7619	11.0237			3.60339	1.8826	3.10254	1.75894	2.15083	1.76741				5.7865	0.2604	5.5284	0.3626	5.5879	0.3892			2.87932	16.9294	2.59204	13.5934	2.88357	16.6348
		5.4888	11.0074	5.947	11.0632	5.7741	11.0184			3.61107	1.88385	3.10915	1.7587	2.15547	1.77274				5.7979	0.2688	5.5409	0.3654	5.5991	0.3948			2.88486	16.9563	2.5973	13.6145	2.88936	16.6601
		5.4995	10.994	5.9596	11.0568	5.787	11.0528			3.61879	1.88685	3.11592	1.76674	2.16019	1.7721				5.8103	0.2688	5.5524	0.3612	5.6099	0.3997			2.89029	16.9669	2.60274	13.6313	2.89554	16.6801
		5.5112	11.0207	5.9714	11.0813	5.8005	11.0568			3.62656	1.88465	3.12273	1.76214	2.16493	1.77628				5.8233	0.2583	5.5633	0.371	5.6204	0.392			2.89571	16.9911	2.60846	13.6539	2.90193	16.7056
		5.5236	11.0446	5.9827	11.0621	5.8137	11.0708			3.63464	1.89382	3.12958	1.7705	2.16968	1.7786				5.8363	0.2716	5.5742	0.3549	5.631	0.4046			2.90157	17.0001	2.61424	13.6733	2.90836	16.7279
		5.5363	11.0481	5.9938	11.0889	5.8257	11.0865			3.6429	1.89368	3.1365	1.77026	2.17451	1.78265				5.8491	0.2541	5.5847	0.3661	5.6421	0.3948			2.90807	17.0442	2.61994	13.6936	2.91486	16.7475
		5.5488	11.076	6.0054	11.0877	5.8369	11.0784			3.65116	1.90003	3.14362	1.76758	2.17944	1.78455				5.8618	0.2702	5.5948	0.3598	5.6539	0.4039			2.91514	17.0591	2.62559	13.711	2.92121	16.7709
		5.5607	11.0725	6.0177	11.0964	5.8481	11.0953			3.65924	1.90515	3.15073	1.77568	2.18437	1.78555				5.8738	0.2618	5.6053	0.3633	5.6664	0.406			2.92214	17.1046	2.63105	13.7291	2.92718	16.7893
		5.5717	11.0848	6.0304	11.1191	5.8596	11.0935			3.66688	1.90718	3.15758	1.7743	2.18915	1.79081				5.8851	0.2618	5.617	0.3703	5.6794	0.3927			2.92861	17.1154	2.63626	13.7449	2.93282	16.804
		5.5822	11.0865	6.0431	11.1133	5.8711	11.0999			3.67393	1.90702	3.16396	1.7818	2.19357	1.79082				5.896	0.2702	5.6298	0.3633	5.6918	0.4067			2.93471	17.1532	2.64124	13.7578	2.93836	16.8184
		5.5923	11.0824	6.0556	11.1406	5.8826	11.1185			3.68085	1.90821	3.17	1.782	2.19768	1.79309				5.907	0.2604	5.6424	0.3675	5.7031	0.3934			2.94054	17.1432	2.64619	13.7713	2.94389	16.8357
		5.6024	11.0947	6.0677	11.1348	5.8943	11.111			3.68781	1.91116	3.17596	1.78421	2.20173	1.79427				5.9185	0.2737	5.6539	0.3668	5.7137	0.4074			2.94618	17.1743	2.65114	13.7858	2.94954	16.846
		5.6132	11.0935	6.0794	11.1482	5.9063	11.1342			3.69491	1.91288	3.18192	1.78819	2.20587	1.79402				5.9309	0.2632	5.6646	0.3654	5.7239	0.4032			2.952	17.1821	2.65622	13.7996	2.95525	16.8645
		5.6246	11.1121	6.0912	11.1593	5.9186	11.1308			3.70219	1.91506	3.18804	1.78665	2.21019	1.79905				5.9436	0.2709	5.675	0.3689	5.7338	0.3941			2.95814	17.2148	2.6614	13.8157	2.96104	16.8849
		5.6363	11.1214	6.1034	11.1569	5.9306	11.1447			3.70951	1.92351	3.19423	1.79199	2.21459	1.79908				5.9562	0.2667	5.6851	0.3647	5.7442	0.4137			2.96425	17.2244	2.66666	13.8322	2.96682	16.9005
		5.6481	11.1273	6.1154	11.1802	5.942	11.1546			3.71679	1.92037	3.2005	1.79453	2.21896	1.80205				5.9683	0.2618	5.6954	0.3731	5.7557	0.3983			2.97007	17.2486	2.67188	13.8482	2.97246	16.9194
		5.6596	11.1482	6.1273	11.1738	5.9532	11.1418			3.72388	1.92253	3.20662	1.79488	2.22323	1.80391				5.98	0.2744	5.7061	0.3717	5.7682	0.4109			2.97543	17.2608	2.67692	13.8637	2.97804	16.9372
		5.6709	11.1412	6.1397	11.1959	5.9642	11.1686			3.73098	1.92725	3.21277	1.79898	2.22747	1.80565				5.9915	0.2653	5.7176	0.371	5.7812	0.4046			2.98064	17.2675	2.68206	13.8786	2.98375	16.9538
		5.6819	11.1628	6.1533	11.2111	5.9751	11.1471			3.73813	1.92663	3.219	1.79568	2.23173	1.80832				6.0032	0.2688	5.7297	0.3773	5.7942	0.4018			2.98589	17.2852	2.68746	13.8994	2.98971	16.9751
		5.6929	11.1616	6.1674	11.2262	5.9861	11.1692			3.74549	1.9353	3.22531	1.80409	2.23605	1.80826				6.0149	0.2744	5.7427	0.3696	5.8068	0.4158			2.99125	17.295	2.69315	13.9192	2.996	16.9956
		5.7034	11.1639	6.1806	11.2477	5.9976	11.1703			3.75299	1.93413	3.23173	1.80438	2.24043	1.81186				6.0264	0.2646	5.7558	0.3773	5.8186	0.3948			2.99661	17.3129	2.69888	13.9403	3.00246	17.0213
		5.7134	11.1744	6.1928	11.2378	6.0095	11.1808			3.76058	1.93458	3.23819	1.80665	2.24488	1.81585				6.0381	0.2779	5.7681	0.3661	5.8296	0.4172			3.00211	17.3168	2.70456	13.9602	3.00886	17.0427
		5.724	11.1767	6.2045	11.2547	6.0216	11.2018			3.76844	1.93756	3.24485	1.81583	2.24949	1.81403				6.0505	0.2646	5.7795	0.3703	5.8401	0.4018			3.00779	17.3429	2.71016	13.9774	3.01504	17.0626
		5.736	11.2	6.2163	11.2547	6.0337	11.1983			3.77665	1.94366	3.25185	1.8097	2.25429	1.82035				6.0637	0.2758	5.7901	0.3773	5.8503	0.4151			3.01361	17.3531	2.71562	13.9954	3.02118	17.0839
		5.749	11.2128	6.2277	11.2536	6.0458	11.2239			3.78482	1.94645	3.259	1.8177	2.25923	1.8216				6.0769	0.2723	5.8005	0.3668	5.8609	0.42			3.01961	17.3958	2.72102	14.0082	3.0275	17.1011
		5.7621	11.2332	6.2386	11.2635	6.058	11.2285			3.7929	1.94756	3.26604	1.81423	2.26416	1.8253				6.0893	0.2695	5.8107	0.3815	5.8721	0.4018			3.02582	17.3987	2.72651	14.0275	3.034	17.1267
		5.7744	11.2454	6.2496	11.2559	6.0699	11.2303			3.80063	1.95408	3.27288	1.8152	2.26904	1.82627				6.101	0.2751	5.8209	0.3724	5.8839	0.4193			3.03221	17.4361	2.73208	14.0457	3.04039	17.1452
		5.7859	11.2512	6.2614	11.2786	6.0816	11.2454			3.80808	1.95266	3.2795	1.82293	2.27376	1.82826				6.1124	0.2681	5.8315	0.3843	5.8962	0.4074			3.03871	17.4427	2.73796	14.0648	3.04668	17.1688
		5.7969	11.2599	6.2741	11.2757	6.093	11.2338			3.81522	1.95583	3.28577	1.81944	2.27811	1.83115				6.1238	0.2744	5.8428	0.3829	5.9086	0.4137			3.04518	17.4782	2.74388	14.0861	3.05268	17.1841
		5.8076	11.2559	6.2873	11.303	6.1045	11.2629			3.82214	1.96008	3.29169	1.82939	2.28219	1.83086				6.135	0.2779	5.8548	0.3773	5.9209	0.4179			3.05171	17.4896	2.74944	14.0982	3.05843	17.1983
		5.8176	11.2605	6.3006	11.3129	6.1166	11.2617			3.82888	1.95845	3.29754	1.82621	2.28616	1.83619				6.146	0.2674	5.8674	0.3864	5.9328	0.406			3.05807	17.5271	2.75468	14.114	3.064	17.2145
		5.8273	11.2605	6.3133	11.317	6.1295	11.2762			3.8358	1.96485	3.30342	1.83353	2.29013	1.83342				6.1571	0.2835	5.8799	0.3717	5.9444	0.4235			3.06429	17.5341	2.75969	14.1254	3.06946	17.2246
		5.8376	11.2599	6.3254	11.331	6.1432	11.31			3.84286	1.95785	3.30946	1.83209	2.29427	1.83783				6.1688	0.273	5.892	0.3871	5.9558	0.4088			3.07036	17.5673	2.76464	14.1353	3.075	17.2414
		5.8488	11.2803	6.3372	11.3234	6.1568	11.2995			3.85013	1.96435	3.31565	1.83099	2.29853	1.83885				6.1814	0.2821	5.9038	0.3815	5.9664	0.4186			3.07639	17.5637	2.76956	14.15	3.08061	17.2522
		5.8608	11.292	6.349	11.3379	6.1693	11.3391			3.85741	1.97103	3.32188	1.83861	2.30288	1.83907				6.1945	0.28	5.9153	0.3766	5.9768	0.42			3.08232	17.5903	2.77448	14.1619	3.08632	17.2726
		5.8733	11.3048	6.3604	11.342	6.1811	11.3205			3.86451	1.96612	3.32804	1.83714	2.30725	1.84435				6.2076	0.266	5.9258	0.3892	5.9878	0.4109			3.08818	17.6033	2.77949	14.1735	3.09214	17.2909
		5.8855	11.3199	6.3718	11.3455	6.1929	11.3385			3.87138	1.97505	3.33404	1.84353	2.31152	1.84456				6.2199	0.2821	5.9361	0.3745	5.9995	0.4298			3.09411	17.6305	2.78466	14.189	3.09804	17.3028
		5.8965	11.3187	6.3836	11.356	6.2043	11.3356			3.87826	1.97222	3.34008	1.84655	2.31573	1.84679				6.2314	0.2695	5.9471	0.3878	6.0116	0.4053			3.10014	17.6412	2.78994	14.203	3.10389	17.3242
		5.907	11.3263	6.3961	11.3682	6.215	11.3234			3.88554	1.97722	3.34635	1.84754	2.32011	1.85099				6.2428	0.2842	5.9589	0.3815	6.0235	0.4193			3.10636	17.6636	2.79527	14.2187	3.10975	17.3376
		5.9176	11.3257	6.4094	11.3828	6.2254	11.3467			3.89304	1.98071	3.35296	1.85156	2.32469	1.85107				6.2541	0.2765	5.9712	0.3801	6.0351	0.4186			3.11254	17.6859	2.8007	14.235	3.11564	17.3533
		5.9281	11.3327	6.4225	11.3967	6.2366	11.3304			3.90076	1.98104	3.35988	1.84933	2.32941	1.8553				6.2651	0.2779	5.9833	0.3892	6.0466	0.413			3.11832	17.6918	2.8061	14.25	3.12154	17.3742
		5.9381	11.3345	6.4348	11.3932	6.2487	11.3589			3.90866	1.98543	3.36688	1.85614	2.33416	1.85472				6.2761	0.2898	5.9951	0.3752	6.0579	0.4277			3.12368	17.7052	2.81144	14.2645	3.1275	17.3909
		5.9481	11.3368	6.4463	11.4084	6.2613	11.3612			3.91656	1.98435	3.37369	1.85863	2.33877	1.857				6.2876	0.2765	6.0065	0.392	6.0689	0.4123			3.12893	17.7096	2.81681	14.2827	3.13354	17.4141
		5.9588	11.349	6.4577	11.4002	6.2737	11.3705			3.92451	1.9942	3.38035	1.85915	2.34333	1.86195				6.2999	0.2891	6.0173	0.3843	6.0794	0.4256			3.13457	17.7306	2.82224	14.2978	3.13971	17.4318
		5.9708	11.3566	6.4691	11.4171	6.2855	11.3886			3.93246	1.993	3.38696	1.8645	2.34789	1.86058				6.3131	0.2786	6.0278	0.3864	6.0899	0.4221			3.14057	17.7503	2.82774	14.3141	3.14596	17.4538
		5.9838	11.3857	6.4803	11.4154	6.2968	11.3746			3.94036	1.99655	3.39365	1.86295	2.35251	1.86525				6.3261	0.2744	6.0379	0.392	6.101	0.4228			3.14664	17.7643	2.83333	14.333	3.15218	17.4745
		5.9968	11.3967	6.4922	11.4276	6.308	11.3956			3.94821	2.0026	3.4005	1.87079	2.35728	1.86875				6.3381	0.287	6.0481	0.3766	6.113	0.4333			3.15311	17.7931	2.83892	14.3457	3.15829	17.4906
		6.0088	11.4037	6.5052	11.4444	6.3196	11.3961			3.95589	2.00235	3.40735	1.87054	2.36219	1.87148				6.3493	0.2695	6.059	0.3997	6.1261	0.4193			3.16018	17.826	2.84439	14.3629	3.16432	17.512
		6.0199	11.4136	6.5187	11.4538	6.3314	11.4002			3.96344	2.00388	3.41404	1.86983	2.36696	1.87565				6.3605	0.2919	6.071	0.3871	6.1399	0.4284			3.16739	17.8464	2.84972	14.375	3.17021	17.5275
		6.0305	11.4148	6.532	11.4741	6.3429	11.4159			3.9708	2.00444	3.42046	1.87569	2.37152	1.87341				6.3717	0.2723	6.0842	0.3948	6.153	0.4207			3.17404	17.8775	2.85493	14.3871	3.17604	17.5476
		6.0408	11.4165	6.5454	11.4834	6.3543	11.4078			3.97795	2.00632	3.42665	1.86955	2.37581	1.87678				6.3829	0.2884	6.0977	0.3934	6.1649	0.4207			3.17993	17.8764	2.86024	14.4024	3.18196	17.5673
		6.0508	11.4183	6.5582	11.491	6.3662	11.4351			3.98504	2.00658	3.43273	1.8792	2.37989	1.8762				6.3949	0.2863	6.1106	0.3843	6.176	0.4333			3.18543	17.899	2.86573	14.4181	3.18814	17.5868
		6.0614	11.4188	6.5701	11.4962	6.3793	11.4369			3.99214	2.01155	3.43877	1.87778	2.38389	1.88002				6.4078	0.2765	6.1228	0.4018	6.1868	0.4193			3.19071	17.888	2.87139	14.4352	3.19443	17.609
		6.0727	11.4345	6.5814	11.4927	6.3925	11.4538			3.9992	2.01553	3.44473	1.87813	2.38792	1.88095				6.4213	0.2968	6.1341	0.3857	6.1972	0.4347			3.19596	17.9148	2.87698	14.4491	3.2005	17.6284
		6.0844	11.4439	6.5925	11.4968	6.4048	11.466			4.00603	2.01645	3.45058	1.88666	2.39189	1.88179				6.4348	0.2758	6.1444	0.3969	6.2076	0.4263			3.20143	17.9118	2.88229	14.4639	3.20621	17.6463
		6.0969	11.4654	6.6039	11.5015	6.4163	11.4543			4.01299	2.01753	3.45642	1.88423	2.39589	1.88432				6.4479	0.2954	6.1541	0.3885	6.2185	0.4291			3.20732	17.9431	2.88724	14.4722	3.21171	17.6577
		6.1099	11.4811	6.6157	11.5061	6.4277	11.4863			4.02027	2.02063	3.4625	1.88989	2.40005	1.88235				6.4602	0.2793	6.1637	0.3906	6.2304	0.4396			3.21343	17.958	2.89205	14.4811	3.21729	17.6779
		6.122	11.4916	6.6277	11.5178	6.4394	11.466			4.02777	2.02393	3.46869	1.88869	2.40445	1.88847				6.4718	0.2828	6.1741	0.4039	6.2434	0.42			3.21964	17.9741	2.89697	14.4938	3.22304	17.6973
		6.1331	11.4962	6.64	11.5213	6.4509	11.4869			4.0354	2.02549	3.475	1.89405	2.40891	1.88975				6.483	0.2884	6.1856	0.3878	6.2561	0.434			3.22586	17.9907	2.90221	14.507	3.22886	17.7137
		6.1434	11.4875	6.6527	11.5445	6.4621	11.4875			4.04317	2.02775	3.48146	1.89755	2.41344	1.89048				6.4937	0.2821	6.1977	0.3941	6.2678	0.4319			3.23182	18.0139	2.90755	14.5252	3.23464	17.7357
		6.1534	11.4968	6.6656	11.5434	6.4733	11.4887			4.05085	2.03058	3.48808	1.89529	2.41797	1.89559				6.5047	0.2898	6.2098	0.3962	6.2787	0.4347			3.23757	18.0149	2.91326	14.5439	3.24075	17.754
		6.1637	11.4922	6.6779	11.5544	6.4849	11.505			4.05853	2.03238	3.49473	1.90253	2.42248	1.8939				6.5163	0.287	6.2213	0.3948	6.2892	0.4347			3.24311	18.039	2.91925	14.5635	3.24704	17.7769
		6.1746	11.5032	6.6899	11.5661	6.4971	11.5009			4.06634	2.03726	3.50135	1.89935	2.42704	1.89781				6.5283	0.2877	6.2325	0.4074	6.2997	0.4221			3.24864	18.0393	2.92496	14.5819	3.25329	17.8024
		6.1861	11.5213	6.702	11.5638	6.5096	11.5248			4.07415	2.04097	3.508	1.9018	2.43171	1.90108				6.5405	0.2954	6.2435	0.3899	6.3103	0.4452			3.25425	18.0641	2.93053	14.5928	3.25946	17.8222
		6.198	11.5265	6.714	11.5777	6.5222	11.5323			4.08192	2.04164	3.51469	1.90649	2.43645	1.90285				6.553	0.2835	6.2545	0.4039	6.3214	0.4305			3.25996	18.0726	2.93596	14.6066	3.26561	17.8411
		6.2099	11.5387	6.7253	11.569	6.5346	11.5358			4.08955	2.04782	3.52135	1.90705	2.44117	1.90815				6.5655	0.2905	6.2654	0.4004	6.3331	0.4403			3.26579	18.0925	2.9413	14.62	3.27161	17.8588
		6.2216	11.5475	6.7368	11.5841	6.5467	11.5527			4.0971	2.04474	3.52792	1.91383	2.44581	1.90658				6.5775	0.2884	6.2762	0.3976	6.3452	0.4396			3.27179	18.1125	2.94644	14.6309	3.27754	17.8798
		6.2329	11.5515	6.7494	11.5963	6.5584	11.5445			4.10455	2.04837	3.53431	1.9114	2.45043	1.91031				6.5894	0.287	6.2875	0.4116	6.3579	0.4312			3.27779	18.1155	2.95159	14.6437	3.28346	17.8958
		6.244	11.5638	6.7631	11.6097	6.5697	11.5603			4.11174	2.05075	3.54054	1.91805	2.45493	1.91191				6.601	0.2947	6.2996	0.3948	6.3707	0.4452			3.28379	18.1435	2.95682	14.6576	3.28943	17.9142
		6.2549	11.5597	6.7766	11.6295	6.581	11.5643			4.11888	2.05308	3.54658	1.91924	2.45933	1.91256				6.6121	0.2814	6.3125	0.4123	6.3828	0.4277			3.28996	18.1477	2.96222	14.671	3.29539	17.934
		6.2653	11.569	6.7893	11.6289	6.5925	11.5609			4.12616	2.06165	3.55269	1.9175	2.46373	1.91719				6.6227	0.301	6.3255	0.399	6.3939	0.4389			3.29643	18.1835	2.96771	14.6836	3.30125	17.949
		6.2755	11.5643	6.8014	11.647	6.6044	11.5894			4.13366	2.05731	3.55912	1.9238	2.46827	1.91545				6.6339	0.2891	6.3376	0.4053	6.4046	0.4375			3.30293	18.1992	2.97315	14.6981	3.30707	17.9685
		6.2864	11.5795	6.8133	11.6447	6.6167	11.5713			4.14134	2.06255	3.56585	1.92123	2.47285	1.91916				6.6464	0.2989	6.3489	0.4102	6.4151	0.4347			3.30925	18.2173	2.97842	14.7106	3.31289	17.9824
		6.2981	11.5934	6.8249	11.647	6.6293	11.6097			4.14897	2.06299	3.57269	1.92855	2.47739	1.91964				6.6598	0.2996	6.3597	0.3948	6.4256	0.4508			3.31521	18.2297	2.98356	14.7225	3.31864	18.0028
		6.3103	11.6004	6.8362	11.6505	6.6418	11.601			4.15629	2.06542	3.57935	1.92899	2.48179	1.92047				6.6733	0.2863	6.3705	0.4137	6.4363	0.4361			3.32093	18.2413	2.98861	14.7337	3.32436	18.0225
		6.3226	11.6208	6.8472	11.6464	6.6536	11.6103			4.16326	2.06673	3.58562	1.92701	2.486	1.9235				6.6861	0.2975	6.381	0.3955	6.4475	0.4508			3.32664	18.2488	2.99363	14.7439	3.33004	18.0295
		6.3345	11.6249	6.8586	11.6511	6.6646	11.6185			4.17009	2.06594	3.59154	1.9353	2.49008	1.92406				6.698	0.2884	6.3912	0.4088	6.4594	0.4389			3.33239	18.2639	2.99867	14.756	3.33568	18.0551
		6.3459	11.6319	6.8706	11.6662	6.6754	11.6016			4.17701	2.07108	3.5975	1.93243	2.49419	1.92988				6.7096	0.2954	6.4019	0.4088	6.4719	0.4417			3.33811	18.2734	3.00381	14.7688	3.34132	18.0672
		6.357	11.6336	6.8834	11.6743	6.6863	11.6225			4.18411	2.0724	3.60365	1.9419	2.49853	1.92869				6.721	0.2975	6.4136	0.4046	6.4845	0.4452			3.34379	18.2959	3.00909	14.7815	3.34714	18.0848
		6.3676	11.6382	6.897	11.6999	6.6971	11.6091			4.19147	2.07885	3.60996	1.94089	2.50307	1.93075				6.7319	0.2926	6.4262	0.4165	6.4967	0.4361			3.34975	18.3001	3.01445	14.7964	3.35311	18.1098
		6.3776	11.6441	6.9105	11.711	6.7084	11.6307			4.19911	2.07832	3.61665	1.94225	2.50779	1.93622				6.7425	0.2989	6.439	0.4053	6.5085	0.4557			3.35575	18.3267	3.01991	14.8097	3.35921	18.1276
		6.3875	11.6441	6.9231	11.7162	6.7206	11.6382			4.20688	2.0769	3.62354	1.94665	2.51253	1.93611				6.7534	0.2926	6.4515	0.4116	6.5202	0.4424			3.36164	18.3391	3.02548	14.826	3.36543	18.1484
		6.3981	11.6452	6.9347	11.7168	6.7338	11.6499			4.21473	2.08451	3.63046	1.94491	2.51723	1.94017				6.7649	0.301	6.4634	0.4067	6.5315	0.4445			3.36732	18.3441	3.03101	14.8465	3.37175	18.1708
		6.4096	11.658	6.9464	11.7221	6.747	11.6738			4.22268	2.08846	3.63735	1.95218	2.52181	1.94194				6.7772	0.2989	6.4747	0.4067	6.542	0.4466			3.37289	18.3602	3.03679	14.8626	3.37829	18.1936
		6.4221	11.672	6.9584	11.7314	6.7599	11.6697			4.23054	2.0923	3.64419	1.95261	2.52632	1.94322				6.7905	0.294	6.4853	0.4165	6.5523	0.4424			3.37864	18.3704	3.04286	14.8822	3.38493	18.2153
		6.4354	11.6982	6.9698	11.7267	6.7725	11.6877			4.2383	2.09266	3.65088	1.95499	2.53083	1.94579				6.8039	0.3059	6.4956	0.4025	6.5636	0.4501			3.38443	18.3866	3.04881	14.8965	3.39157	18.2397
		6.4479	11.7046	6.981	11.7372	6.7844	11.697			4.24594	2.09102	3.65735	1.95525	2.53528	1.94447				6.8165	0.2933	6.506	0.4116	6.5758	0.4431			3.39036	18.403	3.05454	14.9122	3.39793	18.2615
		6.4596	11.7157	6.9928	11.736	6.7957	11.6842			4.25353	2.09855	3.66377	1.95526	2.53973	1.94871				6.8286	0.3024	6.5167	0.4172	6.5886	0.4508			3.39654	18.4139	3.06	14.9229	3.40386	18.2776
		6.4709	11.7203	7.0058	11.7494	6.8064	11.7005			4.26098	2.09413	3.67023	1.96293	2.54419	1.94923				6.8404	0.2982	6.5282	0.4067	6.6013	0.4473			3.403	18.4429	3.06524	14.9353	3.40957	18.2893
		6.4817	11.7139	7.0194	11.7779	6.8171	11.693			4.26835	2.09991	3.67673	1.95904	2.54867	1.95152				6.8518	0.2933	6.5403	0.4249	6.6136	0.4466			3.40946	18.4554	3.07029	14.9462	3.41521	18.3024
		6.4916	11.7244	7.0328	11.7803	6.8285	11.7081			4.27563	2.10341	3.68315	1.96566	2.55307	1.95583				6.8628	0.308	6.5529	0.4011	6.6253	0.4515			3.41589	18.4778	3.0754	14.9532	3.42086	18.3178
		6.501	11.7046	7.045	11.7913	6.8406	11.7139			4.28281	2.10005	3.68938	1.96568	2.55736	1.9555				6.8739	0.2898	6.5654	0.4214	6.6362	0.4424			3.42229	18.4966	3.08051	14.9643	3.42661	18.3347
		6.5107	11.7197	7.0565	11.7867	6.8528	11.7145			4.28996	2.10877	3.6955	1.9612	2.5616	1.95836				6.8855	0.3101	6.577	0.4095	6.6465	0.4543			3.42836	18.5023	3.08581	14.9763	3.43254	18.3534
		6.5215	11.7226	7.0677	11.7878	6.8652	11.7418			4.2971	2.10795	3.7015	1.97018	2.56573	1.95545				6.8979	0.2961	6.5876	0.4123	6.6565	0.4473			3.43411	18.5203	3.09131	14.9908	3.43875	18.3747
		6.5336	11.7389	7.0788	11.7919	6.8774	11.7296			4.30424	2.10995	3.70738	1.96569	2.56981	1.95992				6.911	0.3024	6.5975	0.4228	6.6666	0.4557			3.43971	18.5189	3.0968	15.0036	3.44489	18.3921
		6.5462	11.7535	7.09	11.7925	6.8892	11.7541			4.31134	2.10935	3.71331	1.97433	2.57387	1.96137				6.9238	0.2968	6.6071	0.4067	6.6773	0.4536			3.44529	18.5426	3.10211	15.0157	3.45071	18.4023
		6.558	11.7558	7.1016	11.8111	6.9009	11.7494			4.31817	2.11306	3.71923	1.97531	2.57795	1.95942				6.9356	0.294	6.6167	0.4277	6.689	0.4515			3.45093	18.5421	3.10719	15.0286	3.45625	18.4162
		6.5689	11.7686	7.1135	11.8024	6.9127	11.7529			4.32496	2.11314	3.72523	1.97288	2.58213	1.96508				6.9468	0.3115	6.6275	0.413	6.7017	0.4522			3.45671	18.5582	3.11214	15.0366	3.46161	18.4307
		6.5793	11.7622	7.1258	11.8222	6.9242	11.7669			4.33196	2.11693	3.73135	1.98593	2.58637	1.96474				6.9579	0.2954	6.6399	0.4235	6.7147	0.4494			3.46257	18.5711	3.11699	15.0475	3.46696	18.4419
		6.5896	11.7698	7.1387	11.835	6.9352	11.7564			4.33924	2.12089	3.73765	1.97828	2.59069	1.96896				6.9689	0.3052	6.6533	0.4207	6.7272	0.4571			3.46839	18.5815	3.12197	15.0561	3.47264	18.4622
		6.6	11.7698	7.1527	11.8437	6.9464	11.7779			4.34683	2.11922	3.74408	1.98665	2.59512	1.96983				6.9802	0.2996	6.6666	0.4095	6.7394	0.4557			3.474	18.596	3.12724	15.0693	3.47864	18.4772
		6.6109	11.7779	7.1664	11.8705	6.9587	11.7785			4.3546	2.12577	3.7505	1.98513	2.59968	1.97033				6.992	0.301	6.6793	0.4263	6.7514	0.4522			3.4795	18.6066	3.1328	15.0864	3.48489	18.4999
		6.6221	11.7907	7.1788	11.8571	6.9718	11.7925			4.36259	2.12645	3.75688	1.98729	2.60432	1.97698				7.0045	0.3073	6.6911	0.4158	6.7627	0.455			3.48518	18.6185	3.13862	15.0992	3.49132	18.5202
		6.6336	11.7995	7.1905	11.8827	6.9847	11.8128			4.37094	2.13223	3.76358	1.99199	2.60915	1.97393				7.0177	0.3045	6.7022	0.4193	6.7732	0.4508			3.49107	18.6347	3.1445	15.1172	3.49775	18.5383
		6.646	11.8128	7.2022	11.8757	6.997	11.8099			4.37951	2.13646	3.77077	1.98963	2.61419	1.98043				7.0316	0.3052	6.7128	0.4228	6.7836	0.4606			3.49721	18.6451	3.15029	15.1317	3.50404	18.5611
		6.6591	11.8379	7.214	11.8821	7.0086	11.821			4.38804	2.13505	3.77823	1.99996	2.61941	1.98445				7.0453	0.3052	6.7229	0.4151	6.7948	0.4648			3.50346	18.6654	3.15575	15.1436	3.51004	18.5741
		6.6719	11.8437	7.2259	11.8868	7.0202	11.8181			4.39612	2.14012	3.78546	1.99794	2.62453	1.98385				7.0576	0.2954	6.733	0.4319	6.8072	0.4571			3.50968	18.6808	3.16096	15.1574	3.51579	18.5903
		6.6836	11.8606	7.2379	11.892	7.0318	11.821			4.40362	2.13903	3.79215	2.00361	2.62925	1.98971				7.0688	0.308	6.744	0.4179	6.8203	0.4627			3.51589	18.6982	3.16604	15.1639	3.52143	18.603
		6.6945	11.8501	7.2504	11.9106	7.0428	11.8303			4.4108	2.14025	3.79831	2.00399	2.63355	1.98735				7.0798	0.3024	6.756	0.4242	6.8326	0.4536			3.52225	18.7231	3.17105	15.1772	3.52707	18.617
		6.705	11.8617	7.2631	11.9095	7.0533	11.8204			4.4179	2.1456	3.80423	2.00346	2.6376	1.99054				7.0908	0.3066	6.7685	0.4242	6.8439	0.4627			3.52868	18.7288	3.1761	15.1836	3.53271	18.6296
		6.7156	11.8594	7.2759	11.9263	7.0643	11.8402			4.425	2.14615	3.81015	2.00705	2.64171	1.99149				7.1019	0.3066	6.781	0.42	6.8547	0.4543			3.535	18.757	3.18124	15.1939	3.53832	18.6414
		6.7258	11.8594	7.2884	11.9258	7.076	11.828			4.43201	2.14994	3.81619	2.00639	2.64595	1.99126				7.113	0.3038	6.7929	0.4312	6.8652	0.4592			3.54125	18.7607	3.18645	15.2068	3.544	18.6581
		6.736	11.8646	7.3006	11.9362	7.0884	11.8553			4.43924	2.15088	3.8225	2.00803	2.65037	1.99506				7.1243	0.315	6.8043	0.4144	6.8758	0.4648			3.5475	18.7852	3.19166	15.2157	3.54979	18.673
		6.7466	11.8629	7.3123	11.9368	7.1012	11.8687			4.44656	2.14963	3.82896	2.01483	2.65488	1.99452				7.1361	0.2968	6.8153	0.4347	6.8864	0.4571			3.55364	18.7901	3.19684	15.2296	3.55557	18.6909
		6.7581	11.8856	7.3234	11.9357	7.1141	11.8641			4.45393	2.1555	3.83538	2.01065	2.65936	2.00034				7.1482	0.315	6.8262	0.4242	6.8969	0.4655			3.5595	18.8031	3.20198	15.2386	3.56143	18.7084
		6.7703	11.8891	7.3344	11.9409	7.1263	11.8908			4.46116	2.15204	3.84177	2.0181	2.66376	1.99931				7.1603	0.3045	6.8366	0.4249	6.9077	0.4599			3.56518	18.8196	3.20731	15.251	3.56746	18.7227
		6.7828	11.9048	7.346	11.9496	7.138	11.8804			4.46826	2.15876	3.848	2.01634	2.66803	1.99947				7.1723	0.3045	6.8467	0.4326	6.9194	0.4683			3.57079	18.8169	3.21281	15.2664	3.57371	18.7424
		6.7951	11.9176	7.3586	11.9543	7.1499	11.8972			4.47522	2.16037	3.85408	2.01909	2.67221	2.00357				7.1841	0.3143	6.8575	0.4207	6.932	0.4704			3.57643	18.8327	3.21844	15.2794	3.57993	18.7611
		6.8065	11.9229	7.3716	11.9712	7.1617	11.8932			4.48219	2.16296	3.86008	2.02713	2.67632	2.00157				7.196	0.3059	6.8694	0.4417	6.9449	0.4529			3.58196	18.8371	3.22396	15.2952	3.58611	18.7798
		6.8173	11.924	7.3846	11.9776	7.1731	11.9007			4.48929	2.16444	3.86604	2.01665	2.68043	2.00608				7.2078	0.315	6.8827	0.427	6.9572	0.4725			3.5875	18.8468	3.22939	15.3044	3.59211	18.7994
		6.8278	11.9263	7.3974	11.9921	7.1845	11.913			4.49679	2.16491	3.87223	2.03305	2.68475	2.00617				7.2194	0.3094	6.8959	0.4305	6.9689	0.4606			3.59321	18.8634	3.23479	15.3194	3.59804	18.8138
		6.8381	11.9269	7.4099	11.9968	7.1963	11.9095			4.50464	2.17301	3.87888	2.02666	2.68939	2.00915				7.2313	0.3108	6.908	0.4333	6.9801	0.469			3.59904	18.8765	3.24013	15.3328	3.60411	18.832
		6.8486	11.938	7.422	12.0003	7.2088	11.9328			4.51272	2.17082	3.88596	2.0332	2.69427	2.01397				7.2437	0.3192	6.9192	0.4291	6.9912	0.4718			3.60486	18.8869	3.24553	15.3415	3.61036	18.8473
		6.8597	11.931	7.4335	12.0026	7.2218	11.9362			4.52076	2.17627	3.89312	2.03485	2.6992	2.0113				7.2565	0.3066	6.9302	0.4361	7.0019	0.4571			3.61079	18.8971	3.25103	15.3597	3.61664	18.867
		6.8714	11.9578	7.4448	12.0014	7.2342	11.9415			4.52871	2.17696	3.90015	2.02989	2.70405	2.01909				7.2695	0.3178	6.9407	0.4228	7.0122	0.4795			3.61679	18.9097	3.25669	15.3697	3.62314	18.887
		6.8836	11.956	7.4561	12.0119	7.2455	11.9502			4.53638	2.17715	3.90692	2.04186	2.70875	2.01768				7.2821	0.3052	6.9504	0.434	7.0231	0.4599			3.62282	18.9373	3.26266	15.3895	3.62957	18.9056
		6.8957	11.9764	7.4676	12.0084	7.2564	11.9391			4.54371	2.18361	3.91335	2.03239	2.71323	2.01945				7.2941	0.3129	6.96	0.4389	7.0349	0.4753			3.62886	18.93	3.26858	15.4039	3.63571	18.9228
		6.9073	11.977	7.4796	12.023	7.2673	11.9496			4.55071	2.1831	3.91954	2.04349	2.71752	2.02234				7.3057	0.3227	6.9703	0.4284	7.0475	0.4676			3.63493	18.9593	3.2741	15.4136	3.64157	18.9318
		6.9183	11.9752	7.4927	12.0381	7.2781	11.9496			4.55763	2.18579	3.92562	2.0366	2.72176	2.02088				7.3169	0.3024	6.9818	0.4438	7.0603	0.4697			3.64104	18.9582	3.27925	15.4268	3.64721	18.9486
		6.9287	11.9892	7.5065	12.0462	7.2891	11.9467			4.56473	2.18857	3.93173	2.04806	2.726	2.02571				7.3278	0.3199	6.9944	0.4312	7.0731	0.4746			3.64718	18.981	3.28423	15.4311	3.65275	18.9551
		6.9389	11.9735	7.5198	12.0625	7.3009	11.9729			4.57196	2.18839	3.93788	2.04501	2.73027	2.0253				7.3388	0.3101	7.0076	0.4382	7.0856	0.4578			3.65336	18.9996	3.28924	15.4407	3.65832	18.9697
		6.9489	11.9904	7.5321	12.0672	7.3134	11.9642			4.57929	2.19305	3.94412	2.04454	2.73459	2.02635				7.3503	0.3192	7.0208	0.4361	7.0973	0.4767			3.6595	19.0047	3.29435	15.4507	3.66389	18.9855
		6.9591	11.981	7.5442	12.0695	7.3259	11.9944			4.58674	2.19239	3.95038	2.05173	2.73893	2.03002				7.3629	0.3185	7.0329	0.427	7.1083	0.4697			3.66557	19.0298	3.29953	15.4588	3.66957	18.9931
		6.9702	12.002	7.5563	12.0806	7.3389	11.9927			4.59415	2.19435	3.95658	2.04888	2.74325	2.02827				7.3765	0.3052	7.0441	0.4452	7.1191	0.4711			3.67146	19.0326	3.30474	15.4706	3.67543	19.011
		6.9823	12.0101	7.5679	12.0753	7.3518	12.0067			4.60147	2.19782	3.96277	2.05284	2.74747	2.03295				7.3901	0.3255	7.0547	0.4256	7.13	0.4781			3.67721	19.0415	3.31007	15.4826	3.6815	19.0278
		6.9953	12.0259	7.5789	12.0841	7.3641	12.0177			4.60888	2.19776	3.96912	2.05501	2.75176	2.03411				7.4029	0.3059	7.0649	0.4473	7.1412	0.4704			3.683	19.0585	3.31547	15.4958	3.68754	19.045
		7.0081	12.0416	7.5902	12.0765	7.3757	12.0101			4.61638	2.20364	3.97565	2.05914	2.75616	2.0334				7.4147	0.3192	7.0751	0.4361	7.1529	0.4781			3.68879	19.0569	3.32068	15.5048	3.69336	19.058
		7.0204	12.0445	7.6024	12.0951	7.3871	12.0311			4.62393	2.202	3.98235	2.05771	2.76064	2.03621				7.4263	0.3136	7.0859	0.4417	7.1653	0.4704			3.69468	19.0776	3.32579	15.5201	3.69911	19.0723
		7.0318	12.059	7.6156	12.1015	7.3985	12.0119			4.63147	2.20303	3.98908	2.0654	2.76517	2.0377				7.4377	0.315	7.0975	0.4508	7.1779	0.4725			3.70054	19.0834	3.33094	15.5266	3.70482	19.0885
		7.0424	12.0526	7.6289	12.1132	7.4097	12.034			4.63897	2.20785	3.99565	2.06295	2.76976	2.04097				7.4489	0.3297	7.1103	0.4305	7.1901	0.4809			3.70629	19.0922	3.33614	15.5387	3.71061	19.0994
		7.0522	12.0515	7.6413	12.1312	7.4211	12.0328			4.64652	2.20761	4.00208	2.06928	2.77421	2.04317				7.46	0.308	7.1234	0.448	7.2013	0.469			3.71196	19.1129	3.34141	15.5545	3.71654	19.1162
		7.062	12.0515	7.6531	12.1202	7.4327	12.0375			4.65424	2.21298	4.0085	2.06883	2.77861	2.04578				7.4713	0.3332	7.1358	0.4305	7.2118	0.4851			3.71779	19.1173	3.34671	15.5622	3.72261	19.1345
		7.0725	12.0521	7.6647	12.13	7.4448	12.0491			4.66205	2.21309	4.01512	2.07208	2.78317	2.04482				7.4835	0.3157	7.1469	0.4403	7.222	0.4711			3.72368	19.134	3.35218	15.5781	3.72879	19.1483
		7.0838	12.0637	7.6762	12.13	7.457	12.0491			4.66996	2.22201	4.02196	2.07374	2.78795	2.0481				7.4965	0.3199	7.1573	0.4508	7.2319	0.4809			3.72961	19.1347	3.3579	15.5932	3.73504	19.1709
		7.096	12.0736	7.688	12.1353	7.4692	12.0602			4.67799	2.21705	4.029	2.07464	2.79285	2.0521				7.5094	0.322	7.1676	0.434	7.242	0.4907			3.73568	19.1577	3.36371	15.61	3.74132	19.1861
		7.1081	12.0835	7.7	12.1452	7.481	12.0689			4.68598	2.22171	4.03596	2.07988	2.79776	2.05034				7.5215	0.3115	7.1777	0.4564	7.253	0.4781			3.74196	19.1735	3.36947	15.6274	3.74754	19.2033
		7.1197	12.0957	7.7119	12.1458	7.4929	12.0678			4.69353	2.22826	4.04273	2.07611	2.80245	2.05401				7.5328	0.3241	7.1879	0.4389	7.2655	0.4893			3.74832	19.1882	3.375	15.6372	3.75357	19.221
		7.1306	12.0916	7.7241	12.1626	7.5048	12.0829			4.70076	2.22305	4.04908	2.08121	2.80691	2.05831				7.5437	0.3171	7.1989	0.4508	7.2788	0.4704			3.75464	19.2082	3.3803	15.6529	3.7595	19.2294
		7.1413	12.1004	7.7372	12.1714	7.5158	12.0701			4.70786	2.22908	4.05519	2.07801	2.81117	2.06024				7.5544	0.3192	7.211	0.4466	7.2919	0.4865			3.76096	19.2159	3.38567	15.6644	3.76557	19.2496
		7.1521	12.0957	7.7515	12.1894	7.5265	12.0835			4.71496	2.22929	4.06115	2.08348	2.81544	2.05932				7.5655	0.3213	7.224	0.4389	7.3043	0.4823			3.76721	19.2325	3.39116	15.6781	3.77182	19.2629
		7.1626	12.1009	7.7653	12.1993	7.5382	12.0852			4.72205	2.23229	4.06704	2.08309	2.81965	2.06105				7.5769	0.3227	7.2373	0.4578	7.3161	0.4711			3.77332	19.2492	3.39666	15.6944	3.77811	19.2822
		7.1728	12.1044	7.7776	12.1987	7.551	12.0928			4.72915	2.23257	4.07296	2.08816	2.82384	2.06426				7.5887	0.3248	7.2502	0.4403	7.3271	0.4907			3.77925	19.2427	3.40213	15.7069	3.78425	19.2957
		7.1833	12.1068	7.789	12.2092	7.5641	12.1202			4.73616	2.23393	4.07896	2.09056	2.828	2.06104				7.6009	0.3171	7.262	0.4515	7.3377	0.4767			3.78521	19.2761	3.4075	15.725	3.79014	19.304
		7.1947	12.1242	7.8001	12.1987	7.5767	12.1114			4.74339	2.23865	4.08504	2.08879	2.83221	2.06355				7.614	0.3206	7.2728	0.4487	7.3479	0.49			3.79132	19.2712	3.41274	15.7325	3.79582	19.3226
		7.2072	12.1306	7.8113	12.2045	7.5887	12.1388			4.7508	2.23712	4.09131	2.09481	2.83656	2.0675				7.6277	0.3297	7.2829	0.4452	7.3582	0.4879			3.79743	19.2935	3.41788	15.7464	3.8015	19.3301
		7.2202	12.1504	7.8223	12.2063	7.6007	12.1242			4.75817	2.24029	4.09769	2.09279	2.84101	2.06736				7.6407	0.3108	7.2924	0.4627	7.3693	0.4802			3.80343	19.2991	3.42305	15.76	3.80718	19.3458
		7.2327	12.1597	7.8336	12.2016	7.6126	12.1359			4.76531	2.24384	4.10396	2.09469	2.84533	2.06973				7.6528	0.3346	7.3024	0.4396	7.3812	0.4921			3.80929	19.3155	3.42826	15.7676	3.81289	19.3568
		7.2444	12.1591	7.8453	12.2232	7.624	12.144			4.77246	2.24542	4.11008	2.0979	2.84963	2.0714				7.6642	0.3143	7.3132	0.4599	7.3935	0.4753			3.81496	19.3204	3.4335	15.7861	3.81864	19.3699
		7.2555	12.1772	7.8577	12.2203	7.6349	12.137			4.77955	2.24825	4.11623	2.09983	2.85392	2.07195				7.6754	0.3262	7.3249	0.4522	7.406	0.4914			3.82054	19.3243	3.43871	15.7958	3.82446	19.3859
		7.2664	12.169	7.8707	12.2389	7.6456	12.1458			4.7867	2.24985	4.12246	2.10314	2.85821	2.0736				7.6866	0.329	7.3372	0.4452	7.4182	0.4865			3.82611	19.3352	3.44401	15.8131	3.83039	19.3997
		7.2771	12.1818	7.884	12.2493	7.6566	12.1376			4.79397	2.25029	4.12873	2.10488	2.86256	2.07472				7.6978	0.3178	7.3495	0.4627	7.4299	0.4809			3.83164	19.3382	3.44944	15.8265	3.8365	19.4147
		7.2875	12.1708	7.8972	12.2581	7.6683	12.1527			4.80152	2.2531	4.13508	2.10616	2.86701	2.07923				7.7093	0.3318	7.3613	0.4347	7.4413	0.5068			3.83721	19.3437	3.45494	15.8399	3.84261	19.4305
		7.2979	12.176	7.91	12.2726	7.6809	12.1609			4.80933	2.25535	4.14165	2.11219	2.8716	2.07984				7.7213	0.315	7.3728	0.4655	7.4526	0.4816			3.84275	19.3528	3.46044	15.8596	3.84875	19.4456
		7.309	12.1923	7.9223	12.2668	7.6942	12.1685			4.81737	2.25927	4.14846	2.10915	2.87637	2.0837				7.7339	0.336	7.3843	0.448	7.4637	0.4977			3.84832	19.3586	3.46596	15.8713	3.85489	19.4612
		7.321	12.1912	7.9341	12.2843	7.707	12.1894			4.82554	2.25915	4.1555	2.11415	2.88125	2.08389				7.7468	0.3199	7.3958	0.4592	7.4743	0.4893			3.85407	19.3697	3.47146	15.8894	3.861	19.4725
		7.3334	12.2191	7.9461	12.2767	7.719	12.1801			4.83362	2.26226	4.16242	2.11556	2.88613	2.08488				7.7597	0.3262	7.4065	0.4557	7.4854	0.4893			3.86004	19.3899	3.47693	15.9038	3.86711	19.4898
		7.3457	12.2191	7.9582	12.2872	7.7308	12.1981			4.84138	2.26087	4.16912	2.11535	2.8908	2.08834				7.7721	0.329	7.417	0.4473	7.4974	0.5047			3.86611	19.3951	3.48239	15.9177	3.87325	19.502
		7.3572	12.2226	7.9705	12.2948	7.7425	12.197			4.84879	2.26215	4.1755	2.12121	2.8952	2.08805				7.784	0.3199	7.4282	0.4662	7.5105	0.4816			3.87236	19.418	3.48795	15.9362	3.87943	19.5175
		7.3676	12.2272	7.9831	12.2959	7.7537	12.1952			4.85625	2.27039	4.182	2.12011	2.89955	2.09009				7.7955	0.3325	7.4405	0.4473	7.5236	0.5061			3.87889	19.4218	3.49341	15.9462	3.88539	19.5309
		7.3777	12.208	7.9958	12.3099	7.7646	12.2086			4.86375	2.26946	4.18873	2.1234	2.90397	2.0939				7.8067	0.3234	7.4535	0.4641	7.5358	0.4823			3.88557	19.4525	3.49871	15.9607	3.89118	19.5414
		7.3878	12.2302	8.0085	12.3198	7.7758	12.1999			4.87125	2.27681	4.1955	2.12461	2.90853	2.09385				7.818	0.3304	7.4663	0.4557	7.5471	0.4963			3.89207	19.4533	3.50389	15.9699	3.89686	19.5573
		7.3978	12.2133	8.0204	12.3134	7.7876	12.2203			4.87871	2.27504	4.20212	2.12678	2.91312	2.09765				7.8297	0.3311	7.4783	0.4578	7.5582	0.4949			3.89821	19.4785	3.50897	15.9792	3.9025	19.5613
		7.4081	12.2261	8.0316	12.3262	7.8004	12.222			4.88607	2.27475	4.20858	2.1276	2.91768	2.0986				7.8418	0.3269	7.4895	0.4578	7.5688	0.4858			3.90407	19.4782	3.51405	15.9952	3.90814	19.5746
		7.4189	12.2272	8.0426	12.3105	7.8134	12.2325			4.89344	2.28141	4.21488	2.12871	2.92203	2.09935				7.8541	0.3381	7.5002	0.4543	7.5788	0.504			3.90975	19.4833	3.51919	16.0045	3.91382	19.5902
		7.4307	12.2377	8.0536	12.325	7.8257	12.2453			4.9008	2.27866	4.221	2.13383	2.92621	2.10028				7.8665	0.3255	7.5101	0.4578	7.5888	0.4858			3.91536	19.4954	3.5244	16.0179	3.9195	19.5944
		7.4433	12.2668	8.0646	12.3116	7.8373	12.236			4.90799	2.28428	4.227	2.12993	2.93029	2.10048				7.8789	0.329	7.5196	0.4613	7.5994	0.4956			3.92093	19.4958	3.52948	16.0321	3.92529	19.6048
		7.4562	12.2627	8.076	12.3279	7.8487	12.2575			4.91496	2.28183	4.23285	2.13519	2.93432	2.10282				7.8908	0.336	7.5293	0.4529	7.6111	0.4977			3.92664	19.5058	3.53453	16.0422	3.93111	19.6205
		7.4683	12.2878	8.0882	12.3384	7.8601	12.243			4.92192	2.28605	4.23873	2.13668	2.9384	2.10459				7.9021	0.3262	7.5399	0.4704	7.6237	0.4907			3.93289	19.5273	3.5396	16.0542	3.93689	19.6341
		7.4794	12.2761	8.1013	12.3343	7.8713	12.2558			4.92915	2.28727	4.24492	2.13865	2.94272	2.10764				7.913	0.3374	7.5515	0.4599	7.6369	0.5068			3.93925	19.5339	3.54475	16.0624	3.94261	19.644
		7.4899	12.2837	8.1146	12.371	7.8825	12.2558			4.9367	2.289	4.25138	2.14345	2.94725	2.1096				7.9238	0.3234	7.5644	0.4662	7.6498	0.4879			3.94536	19.5495	3.55001	16.0802	3.94836	19.6582
		7.4999	12.2883	8.1277	12.3605	7.894	12.254			4.94451	2.29221	4.25808	2.14275	2.95195	2.11018				7.9349	0.3339	7.5781	0.4627	7.6618	0.4977			3.95114	19.5539	3.55549	16.0949	3.95429	19.6731
		7.5096	12.275	8.1409	12.389	7.9059	12.2755			4.95237	2.29385	4.26488	2.14648	2.95667	2.11283				7.9464	0.3332	7.5913	0.455	7.673	0.4977			3.95671	19.56	3.56111	16.1127	3.96054	19.6856
		7.52	12.2878	8.1537	12.3855	7.9182	12.2709			4.96022	2.29683	4.27162	2.14689	2.96128	2.11501				7.9588	0.3304	7.6033	0.4732	7.6839	0.4984			3.96225	19.5713	3.56696	16.1325	3.96707	19.7082
		7.5315	12.2971	8.1657	12.3844	7.9313	12.2866			4.96808	2.30121	4.27842	2.14608	2.96589	2.11735				7.972	0.3444	7.6144	0.455	7.6945	0.5068			3.96775	19.5701	3.5729	16.1452	3.97386	19.7271
		7.5437	12.3099	8.177	12.4001	7.9444	12.2982			4.97576	2.30238	4.28508	2.15293	2.97053	2.11899				7.9853	0.322	7.6249	0.4676	7.7049	0.4928			3.97346	19.5875	3.57889	16.1676	3.98057	19.746
		7.5561	12.3332	8.1881	12.3832	7.9564	12.3			4.98339	2.30481	4.29158	2.15203	2.97517	2.12046				7.9981	0.3353	7.6347	0.4627	7.7155	0.5075			3.9795	19.5936	3.5846	16.1784	3.98686	19.7578
		7.5688	12.332	8.1996	12.4007	7.9674	12.3058			4.99098	2.30621	4.29804	2.15249	2.97987	2.12165				8.0107	0.3318	7.6444	0.4711	7.7269	0.5005			3.98586	19.6194	3.58991	16.1918	3.99289	19.7671
		7.5814	12.3483	8.2119	12.4013	7.9782	12.2913			4.99853	2.30705	4.30462	2.15683	2.98453	2.12385				8.0228	0.3367	7.6548	0.4732	7.7393	0.5019			3.99236	19.6176	3.59492	16.2007	3.99875	19.7817
		7.5931	12.3436	8.2246	12.4152	7.9892	12.3052			5.00585	2.30825	4.31112	2.1558	2.98912	2.125				8.0341	0.3353	7.6665	0.4606	7.7524	0.5082			3.99882	19.6421	3.5999	16.2089	4.0045	19.7891
		7.6037	12.35	8.2372	12.4257	8.0004	12.3041			5.01299	2.30665	4.31742	2.15928	2.99352	2.12773				8.0448	0.3332	7.6794	0.4711	7.765	0.5012			4.00514	19.6583	3.60505	16.2245	4.01036	19.7978
		7.6135	12.3524	8.2495	12.4228	8.0118	12.3046			5.02009	2.31393	4.3235	2.15821	2.99779	2.12697				8.0558	0.3402	7.6925	0.4627	7.7764	0.5012			4.01121	19.6586	3.6107	16.2357	4.01625	19.8135
		7.6234	12.3401	8.2615	12.4333	8.0236	12.325			5.0271	2.30906	4.32946	2.16324	3.00197	2.13009				8.0674	0.3332	7.7045	0.4676	7.7872	0.5054			4.01711	19.6685	3.61655	16.2535	4.02204	19.8199
		7.6341	12.3593	8.2732	12.4292	8.0358	12.3145			5.03406	2.31885	4.33542	2.16496	3.00611	2.13161				8.0798	0.3402	7.7157	0.469	7.7979	0.4928			4.02286	19.6768	3.62215	16.2679	4.02775	19.8336
		7.6455	12.3541	8.2851	12.4373	8.0482	12.3425			5.04107	2.31916	4.3415	2.16738	3.01029	2.13035				8.0927	0.3374	7.7265	0.4669	7.8084	0.5166			4.0285	19.6789	3.62749	16.2757	4.03346	19.8426
		7.6571	12.3681	8.2971	12.4519	8.0605	12.3337			5.04808	2.31485	4.34769	2.16768	3.01456	2.13335				8.1052	0.3388	7.7371	0.4788	7.819	0.4984			4.03407	19.691	3.63256	16.288	4.03921	19.8535
		7.669	12.3791	8.3089	12.4449	8.0725	12.3477			5.055	2.3235	4.35392	2.16834	3.01877	2.13344				8.1174	0.3388	7.7474	0.4662	7.8303	0.5131			4.03975	19.6879	3.63754	16.2981	4.045	19.8679
		7.6811	12.3745	8.3209	12.4688	8.0846	12.3617			5.06183	2.31867	4.36004	2.17185	3.02291	2.13688				8.1293	0.3409	7.758	0.4725	7.8424	0.5061			4.04557	19.7033	3.64253	16.3085	4.05068	19.8753
		7.6931	12.4065	8.3337	12.4641	8.0965	12.35			5.06871	2.32696	4.36619	2.17236	3.02707	2.13556				8.1409	0.3374	7.7692	0.4767	7.8553	0.5089			4.05146	19.7064	3.64754	16.318	4.05629	19.89
		7.7045	12.3954	8.3477	12.4868	8.108	12.3762			5.07576	2.32641	4.37235	2.17474	3.03133	2.13676				8.1525	0.3423	7.7813	0.4662	7.8685	0.5159			4.05725	19.7148	3.65261	16.3277	4.062	19.8995
		7.7154	12.4047	8.3617	12.4979	8.1196	12.3617			5.08299	2.3245	4.37865	2.17864	3.03563	2.14014				8.1641	0.336	7.7945	0.4816	7.8813	0.4921			4.06311	19.7266	3.65786	16.3417	4.06807	19.9104
		7.7254	12.3989	8.3747	12.5025	8.1318	12.3826			5.09049	2.33023	4.38512	2.18064	3.04005	2.14263				8.1756	0.3451	7.8079	0.4648	7.8931	0.5208			4.06907	19.7358	3.66341	16.3549	4.07446	19.9293
		7.735	12.389	8.3866	12.5118	8.1445	12.385			5.09835	2.33144	4.39177	2.18444	3.04469	2.14474				8.1874	0.3381	7.8204	0.4725	7.904	0.5068			4.07511	19.7458	3.66911	16.3754	4.08082	19.9377
		7.7452	12.41	8.3981	12.5048	8.1571	12.3931			5.10638	2.3326	4.39881	2.18403	3.04957	2.14634				8.1998	0.3437	7.8315	0.4732	7.9145	0.5173			4.08125	19.7609	3.6747	16.3871	4.08711	19.9566
		7.7568	12.4065	8.4097	12.506	8.1696	12.4088			5.11473	2.33643	4.40608	2.18754	3.05461	2.1491				8.213	0.3402	7.842	0.4718	7.9247	0.5166			4.08736	19.768	3.6802	16.3997	4.09325	19.9716
		7.7693	12.4333	8.4209	12.5089	8.182	12.4024			5.12308	2.34138	4.41342	2.18851	3.05973	2.15238				8.2261	0.3339	7.8521	0.4816	7.9352	0.5075			4.09336	19.7789	3.68566	16.4144	4.09921	19.9872
		7.782	12.4403	8.4318	12.5014	8.1939	12.4205			5.13116	2.34046	4.42054	2.18823	3.06467	2.15081				8.2384	0.3444	7.8621	0.4662	7.9465	0.5222			4.09936	19.7956	3.69113	16.4222	4.10507	19.9943
		7.7942	12.4373	8.4429	12.5107	8.2052	12.41			5.13893	2.34362	4.42723	2.19043	3.06925	2.15434				8.25	0.3353	7.8719	0.4795	7.9583	0.5068			4.10564	19.7962	3.69646	16.4375	4.11089	20.0052
		7.8056	12.4629	8.4548	12.5101	8.2161	12.4065			5.14638	2.34872	4.43358	2.19428	3.0736	2.15565				8.2612	0.3507	7.8823	0.4753	7.9705	0.5131			4.11193	19.8131	3.70176	16.4457	4.11675	20.0172
		7.8166	12.4391	8.4675	12.5241	8.2268	12.4152			5.15366	2.34611	4.43981	2.1942	3.07789	2.1566				8.2722	0.3395	7.8936	0.4767	7.9825	0.5124			4.11811	19.8246	3.70706	16.4564	4.12261	20.0267
		7.8272	12.4618	8.4807	12.5479	8.2375	12.4047			5.16085	2.35147	4.44604	2.19513	3.08213	2.15925				8.2829	0.3409	7.9059	0.4802	7.994	0.5033			4.12468	19.848	3.71237	16.4708	4.12854	20.0397
		7.8371	12.4455	8.4942	12.5409	8.2485	12.4181			5.16808	2.35368	4.45227	2.19506	3.08635	2.16075				8.2936	0.3437	7.919	0.4711	8.0052	0.5208			4.13129	19.8437	3.71768	16.4789	4.13443	20.0496
		7.8468	12.4519	8.5071	12.5706	8.2605	12.4164			5.17545	2.35235	4.45846	2.19769	3.09061	2.16047				8.3047	0.343	7.9319	0.483	8.0166	0.5033			4.13754	19.8631	3.72285	16.4926	4.14029	20.061
		7.8571	12.4612	8.5192	12.552	8.2735	12.4344			5.18281	2.35753	4.46458	2.20386	3.09485	2.1604				8.3166	0.3479	7.9443	0.4753	8.028	0.5215			4.14329	19.8718	3.7279	16.4973	4.14614	20.0748
		7.8684	12.4548	8.5309	12.5689	8.2867	12.4519			5.19009	2.35372	4.47065	2.20181	3.09904	2.16062				8.3291	0.3402	7.9562	0.4753	8.039	0.5138			4.14889	19.8699	3.73314	16.5116	4.152	20.0844
		7.8805	12.4804	8.5426	12.5619	8.2993	12.4484			5.19728	2.36146	4.47673	2.20286	3.1032	2.16441				8.3422	0.3479	7.9672	0.4774	8.0497	0.5138			4.15446	19.8755	3.73856	16.5252	4.15796	20.0964
		7.8933	12.4851	8.5543	12.5677	8.3113	12.4664			5.20438	2.36043	4.48285	2.20414	3.10736	2.16535				8.3556	0.3472	7.9772	0.4739	8.061	0.5278			4.16011	19.8777	3.7441	16.5354	4.164	20.111
		7.9061	12.5048	8.566	12.5788	8.3232	12.46			5.21147	2.35936	4.48892	2.20275	3.11152	2.16837				8.3686	0.343	7.987	0.4823	8.0733	0.5075			4.16568	19.8888	3.7495	16.5514	4.16996	20.1218
		7.9181	12.5147	8.5781	12.5776	8.3347	12.4688			5.21862	2.36779	4.49488	2.20536	3.11568	2.17145				8.3808	0.3514	7.9977	0.4837	8.0863	0.525			4.17125	19.8911	3.75474	16.5598	4.17575	20.1385
		7.9293	12.5118	8.5908	12.5968	8.3455	12.467			5.22576	2.36053	4.50073	2.21213	3.11979	2.17107				8.3926	0.3395	8.0094	0.483	8.0992	0.5173			4.17704	19.8964	3.75988	16.5718	4.18143	20.1436
		7.9403	12.5182	8.6042	12.5945	8.3559	12.4554			5.23317	2.36935	4.50669	2.21278	3.12405	2.17144				8.404	0.3458	8.022	0.4886	8.1116	0.518			4.183	19.9037	3.76496	16.5805	4.18707	20.1542
		7.9508	12.5101	8.6173	12.6096	8.367	12.4682			5.24103	2.37081	4.51308	2.21758	3.12856	2.17237				8.4153	0.3451	8.0347	0.4809	8.1235	0.5285			4.18893	19.9125	3.7701	16.5894	4.19282	20.1671
		7.9608	12.5107	8.6293	12.6137	8.3792	12.4757			5.24911	2.37345	4.51985	2.2163	3.13336	2.17553				8.4269	0.3437	8.047	0.4865	8.1347	0.5096			4.19457	19.9145	3.77544	16.6039	4.19889	20.176
		7.971	12.5217	8.6406	12.6096	8.392	12.4886			5.25714	2.37564	4.52662	2.21498	3.13824	2.17748				8.4389	0.3542	8.0586	0.4795	8.1452	0.5264			4.20014	19.9299	3.78084	16.6156	4.205	20.1946
		7.9818	12.513	8.6516	12.6108	8.4046	12.5019			5.26509	2.3784	4.53335	2.22023	3.14307	2.17802				8.4516	0.3437	8.0697	0.4865	8.1552	0.5159			4.20575	19.9283	3.78656	16.6316	4.2115	20.2131
		7.9937	12.5415	8.6624	12.6044	8.4166	12.4926			5.2729	2.38143	4.54	2.21966	3.14781	2.18259				8.4648	0.3528	8.0801	0.4893	8.1652	0.5257			4.21143	19.9424	3.79266	16.6479	4.21811	20.2321
		8.0065	12.5409	8.6734	12.6143	8.4282	12.5078			5.28045	2.37659	4.54658	2.2215	3.15245	2.18355				8.4774	0.3458	8.0902	0.4767	8.1759	0.5278			4.21725	19.9404	3.79864	16.6623	4.22439	20.2423
		8.0191	12.5555	8.6853	12.6212	8.4398	12.5002			5.28786	2.38317	4.553	2.22438	3.15699	2.18595				8.4889	0.3451	8.1003	0.4921	8.1876	0.5117			4.22321	19.9614	3.8042	16.6756	4.23029	20.2522
		8.0305	12.5636	8.6986	12.6282	8.4515	12.5171			5.29509	2.38437	4.55931	2.22673	3.16141	2.18675				8.4998	0.3521	8.111	0.4809	8.2004	0.5341			4.22932	19.9666	3.80938	16.6821	4.23589	20.2619
		8.0411	12.5491	8.7126	12.655	8.4635	12.52			5.30232	2.38185	4.56562	2.22888	3.16579	2.18877				8.5102	0.3367	8.1228	0.4893	8.2137	0.5131			4.23568	19.9717	3.81439	16.6928	4.24143	20.2665
		8.0513	12.5601	8.7263	12.662	8.4754	12.5165			5.30955	2.39155	4.57196	2.22984	3.17011	2.18958				8.5203	0.3563	8.1359	0.4837	8.2263	0.5229			4.24221	19.9927	3.81928	16.7002	4.24696	20.2778
		8.061	12.5479	8.7396	12.6713	8.4872	12.5392			5.31683	2.38726	4.57827	2.23045	3.17443	2.19034				8.5309	0.3465	8.1494	0.4879	8.2378	0.5292			4.24861	19.9986	3.82416	16.7068	4.2525	20.2858
		8.0706	12.5566	8.7521	12.6736	8.4994	12.5322			5.32411	2.39145	4.58458	2.23186	3.17872	2.19464				8.5426	0.3521	8.1621	0.4893	8.2487	0.5152			4.25468	20.0172	3.82918	16.7169	4.25829	20.2964
		8.081	12.5584	8.7637	12.669	8.5125	12.5549			5.33143	2.39725	4.59081	2.23599	3.18296	2.19203				8.5555	0.3556	8.1737	0.4809	8.2596	0.5334			4.26068	20.0135	3.83441	16.7246	4.26443	20.3128
		8.0923	12.559	8.7747	12.6783	8.5253	12.5566			5.33888	2.3932	4.597	2.23961	3.18725	2.19392				8.569	0.3402	8.1843	0.4935	8.2698	0.5201			4.26675	20.0209	3.83989	16.738	4.27064	20.3212
		8.1042	12.5817	8.7854	12.662	8.537	12.5561			5.34647	2.40089	4.60346	2.24249	3.19173	2.19431				8.5825	0.3591	8.1941	0.4858	8.2799	0.5376			4.27289	20.0346	3.84541	16.7492	4.27668	20.3357
		8.117	12.5892	8.7966	12.6736	8.548	12.5648			5.35402	2.39642	4.61019	2.24326	3.19637	2.19555				8.5956	0.3458	8.2033	0.4935	8.2905	0.5292			4.27907	20.0473	3.85078	16.7603	4.28254	20.3475
		8.1302	12.616	8.8085	12.6777	8.5588	12.5479			5.36147	2.39905	4.61692	2.242	3.20104	2.20109				8.6081	0.35	8.2127	0.4963	8.3021	0.5264			4.28518	20.0509	3.85601	16.7762	4.28814	20.3566
		8.1428	12.6166	8.8209	12.6841	8.57	12.5683			5.36875	2.4046	4.62346	2.24631	3.2056	2.20195				8.6197	0.3556	8.223	0.49	8.315	0.5397			4.29114	20.0623	3.86113	16.7819	4.29371	20.3675
		8.1542	12.616	8.8337	12.6992	8.5811	12.5555			5.37594	2.40315	4.62977	2.24583	3.20997	2.20326				8.6307	0.3451	8.2346	0.4998	8.3282	0.5215			4.29693	20.0628	3.86627	16.795	4.29943	20.3723
		8.1648	12.6218	8.8468	12.7039	8.5919	12.5584			5.38317	2.41177	4.63596	2.24708	3.21421	2.20363				8.6416	0.3598	8.2473	0.4914	8.3406	0.5362			4.30264	20.0703	3.87148	16.8042	4.30529	20.3903
		8.1749	12.6125	8.8598	12.7214	8.603	12.573			5.39058	2.40717	4.64219	2.25106	3.21856	2.20421				8.6529	0.3493	8.2603	0.4907	8.3521	0.5229			4.30832	20.0646	3.87679	16.8134	4.31125	20.4022
		8.185	12.6207	8.8724	12.7214	8.6147	12.5648			5.39817	2.4106	4.64865	2.25243	3.22315	2.2097				8.6646	0.3528	8.2728	0.497	8.3632	0.5278			4.31396	20.083	3.88221	16.8281	4.31732	20.4123
		8.1954	12.6189	8.8849	12.7295	8.6272	12.5956			5.40594	2.41145	4.65538	2.256	3.22787	2.20911				8.6767	0.357	8.2847	0.4893	8.374	0.5341			4.31968	20.0819	3.88784	16.8401	4.32354	20.4292
		8.2064	12.6207	8.8972	12.7394	8.6401	12.5823			5.41411	2.41327	4.66246	2.2556	3.23277	2.21151				8.689	0.3486	8.296	0.5005	8.3848	0.5159			4.32554	20.0947	3.89353	16.8549	4.32986	20.4397
		8.218	12.6375	8.9088	12.7283	8.6528	12.6067			5.42246	2.42085	4.66985	2.26054	3.23781	2.21468				8.7016	0.3598	8.3068	0.4935	8.3958	0.5383			4.3315	20.0954	3.89925	16.8667	4.33621	20.4565
		8.2299	12.6311	8.9198	12.7377	8.6653	12.6096			5.43045	2.41726	4.67704	2.26005	3.24269	2.21526				8.7141	0.3451	8.3174	0.4928	8.4073	0.5271			4.33757	20.107	3.90481	16.8808	4.34257	20.4695
		8.2419	12.6568	8.9314	12.7353	8.6774	12.6102			5.4379	2.42135	4.68369	2.2617	3.24728	2.21888				8.7261	0.3612	8.3279	0.4991	8.4192	0.5348			4.34364	20.1185	3.91037	16.8899	4.34896	20.4842
		8.2539	12.6527	8.9444	12.7499	8.6894	12.6265			5.44491	2.42364	4.68988	2.26353	3.25155	2.21788				8.738	0.3577	8.3391	0.4949	8.432	0.5397			4.34979	20.1213	3.91609	16.9051	4.35543	20.5038
		8.2655	12.6649	8.9583	12.7726	8.7009	12.6143			5.45174	2.42092	4.69592	2.2654	3.25571	2.22145				8.7497	0.3493	8.3514	0.5019	8.445	0.5243			4.35596	20.1305	3.92188	16.9207	4.36182	20.5134
		8.2765	12.6713	8.9716	12.765	8.7124	12.6329			5.45862	2.42463	4.70192	2.2664	3.25987	2.2206				8.7609	0.3633	8.3647	0.4935	8.4574	0.5404			4.36207	20.145	3.9275	16.9292	4.36793	20.5275
		8.2868	12.6585	8.9838	12.7854	8.7241	12.6311			5.46563	2.42555	4.70785	2.26604	3.26405	2.21855				8.772	0.3486	8.3781	0.5005	8.4687	0.5278			4.36818	20.1453	3.93296	16.9399	4.37375	20.5325
		8.2968	12.673	8.9952	12.765	8.7363	12.6405			5.47286	2.42869	4.71385	2.26904	3.26824	2.22355				8.7835	0.3668	8.3904	0.4963	8.4793	0.5369			4.37439	20.1578	3.93814	16.9507	4.37936	20.5418
		8.3076	12.6672	9.0065	12.7737	8.749	12.6515			5.48036	2.42643	4.72012	2.27154	3.27259	2.22073				8.7963	0.3563	8.4015	0.4886	8.4898	0.5355			4.38057	20.1649	3.94309	16.9556	4.38482	20.5479
		8.3191	12.6835	9.0176	12.7726	8.7619	12.655			5.48795	2.43014	4.72673	2.2717	3.27707	2.22717				8.81	0.3507	8.4122	0.5082	8.5004	0.5278			4.38646	20.1704	3.94804	16.9703	4.39043	20.5531
		8.331	12.6888	9.0283	12.7621	8.7743	12.6696			5.49527	2.4333	4.73331	2.27209	3.28157	2.22732				8.8232	0.3598	8.4227	0.4935	8.5109	0.5523			4.39225	20.1738	3.95321	16.9693	4.39632	20.5688
		8.3433	12.6975	9.0389	12.7767	8.7857	12.662			5.50232	2.43229	4.73965	2.27211	3.28589	2.22808				8.8356	0.3479	8.4328	0.5089	8.5217	0.5292			4.398	20.1786	3.95849	16.9856	4.40236	20.5751
		8.3556	12.7126	9.05	12.7621	8.7968	12.662			5.50911	2.44098	4.74573	2.27355	3.29	2.23073				8.8474	0.3703	8.4429	0.4991	8.533	0.5446			4.40357	20.1831	3.96389	16.9957	4.40832	20.591
		8.3675	12.7155	9.0621	12.7912	8.8077	12.6649			5.51589	2.43861	4.75158	2.27776	3.29403	2.22847				8.8589	0.3486	8.4535	0.504	8.5451	0.5425			4.40907	20.1765	3.96929	17.0026	4.41425	20.5987
		8.3788	12.7179	9.075	12.786	8.8185	12.6556			5.52277	2.43823	4.7575	2.27885	3.29811	2.23193				8.8698	0.3605	8.465	0.5124	8.5579	0.532			4.41468	20.1938	3.97463	17.0178	4.42004	20.6038
		8.3891	12.712	9.0888	12.811	8.8292	12.6667			5.52996	2.43955	4.76362	2.27854	3.30237	2.23347				8.8801	0.3654	8.4775	0.4991	8.5706	0.5467			4.42039	20.1809	3.97993	17.0276	4.42575	20.6206
		8.3985	12.7039	9.1029	12.8244	8.8403	12.6643			5.5375	2.4406	4.76996	2.29371	3.30685	2.23439				8.8906	0.3577	8.4903	0.5117	8.583	0.5327			4.42611	20.1954	3.98524	17.0333	4.43161	20.6251
		8.4077	12.7051	9.116	12.8244	8.8525	12.6719			5.54531	2.44815	4.77658	2.28565	3.31155	2.23865				8.9018	0.3724	8.5029	0.497	8.5949	0.5432			4.43179	20.1953	3.9906	17.0453	4.43764	20.6374
		8.4179	12.6987	9.128	12.8413	8.8653	12.6923			5.55335	2.44605	4.78346	2.29059	3.31632	2.23671				8.9138	0.3535	8.5148	0.5061	8.6062	0.5383			4.43754	20.207	3.9961	17.0594	4.44375	20.6518
		8.4291	12.7202	9.1398	12.8314	8.878	12.6882			5.56143	2.44898	4.7905	2.28849	3.32109	2.24178				8.9268	0.364	8.5258	0.5068	8.6168	0.5362			4.44339	20.2057	4.00166	17.0691	4.45004	20.6603
		8.4413	12.7301	9.1516	12.836	8.8905	12.7115			5.56938	2.44946	4.79738	2.29234	3.32579	2.24194				8.9404	0.3605	8.536	0.4977	8.6271	0.5502			4.44939	20.227	4.00735	17.0853	4.45661	20.6827
		8.4543	12.7452	9.1629	12.8372	8.9031	12.7051			5.57705	2.45225	4.80408	2.29329	3.3304	2.2445				8.9538	0.3528	8.5457	0.5075	8.638	0.5306			4.4555	20.2228	4.0132	17.0984	4.46332	20.6908
		8.4672	12.7598	9.1742	12.8302	8.915	12.7115			5.58473	2.4568	4.81065	2.29216	3.33504	2.24742				8.9661	0.3682	8.5556	0.504	8.6496	0.5502			4.46171	20.2437	4.01901	17.108	4.46968	20.707
		8.4795	12.7545	9.1863	12.8552	8.9261	12.7149			5.59254	2.45737	4.81731	2.29941	3.33981	2.2441				8.978	0.3591	8.5663	0.5068	8.6619	0.5397			4.46814	20.2443	4.02454	17.1196	4.47557	20.716
		8.491	12.7737	9.1996	12.8564	8.9367	12.7074			5.60036	2.46119	4.82408	2.29273	3.34461	2.25201				8.9896	0.3633	8.578	0.5131	8.6743	0.5411			4.47468	20.266	4.02979	17.1286	4.48107	20.7204
		8.5019	12.7697	9.2136	12.8785	8.9475	12.7219			5.60808	2.45989	4.83073	2.30171	3.34928	2.25149				9.0009	0.3661	8.5907	0.4998	8.6865	0.5572			4.48121	20.2693	4.03474	17.1308	4.4865	20.7247
		8.5119	12.7644	9.227	12.8843	8.959	12.7109			5.61545	2.46341	4.83712	2.29624	3.35365	2.25265				9.0121	0.3563	8.6041	0.5131	8.6983	0.5313			4.4875	20.2749	4.03961	17.1435	4.49193	20.7262
		8.5214	12.7609	9.2392	12.8808	8.9712	12.7324			5.62259	2.46572	4.84319	2.30585	3.35776	2.25554				9.0235	0.3773	8.6171	0.4991	8.7094	0.5544			4.4935	20.2878	4.04454	17.1422	4.49739	20.7372
		8.5314	12.7586	9.2508	12.8919	8.9836	12.7336			5.62978	2.46924	4.84908	2.30081	3.36173	2.25165				9.0356	0.3549	8.6288	0.5117	8.72	0.539			4.49929	20.2839	4.04959	17.154	4.50296	20.7371
		8.5427	12.7772	9.2621	12.8773	8.9958	12.7406			5.63696	2.47183	4.85488	2.30376	3.36568	2.25833				9.0486	0.3745	8.6395	0.5103	8.7302	0.5481			4.505	20.2927	4.05469	17.1633	4.50868	20.7505
		8.555	12.7801	9.2732	12.8931	9.0078	12.7516			5.64411	2.46948	4.86088	2.30874	3.36979	2.25193				9.0619	0.3619	8.6495	0.5047	8.7404	0.5537			4.51104	20.2922	4.0599	17.1707	4.51454	20.7582
		8.5676	12.7964	9.2842	12.8797	9.0195	12.744			5.65121	2.47205	4.86712	2.30658	3.37397	2.25767				9.0742	0.3626	8.6591	0.5201	8.751	0.5425			4.51739	20.3044	4.06511	17.1808	4.52039	20.7662
		8.58	12.8092	9.296	12.8884	9.031	12.7528			5.6583	2.47565	4.87338	2.31289	3.37827	2.25926				9.0856	0.3745	8.6688	0.5005	8.7626	0.5614			4.52371	20.3082	4.07021	17.1856	4.52618	20.7803
		8.5917	12.8057	9.3085	12.9041	9.0427	12.7574			5.66554	2.47082	4.87969	2.31244	3.38264	2.25786				9.0966	0.3549	8.6796	0.5208	8.7758	0.5411			4.52964	20.3166	4.0752	17.1941	4.53182	20.7825
		8.6028	12.8186	9.3216	12.9047	9.0545	12.7534			5.67277	2.47655	4.886	2.31231	3.38707	2.26388				9.1074	0.3801	8.6918	0.5068	8.7897	0.5481			4.53532	20.3135	4.08025	17.2059	4.5375	20.792
		8.6134	12.8092	9.335	12.9251	9.066	12.7714			5.68013	2.47622	4.89231	2.318	3.39149	2.26153				9.1181	0.3626	8.705	0.5166	8.803	0.5488			4.54089	20.3198	4.08555	17.2131	4.54354	20.8054
		8.6237	12.8098	9.3489	12.9245	9.0776	12.7592			5.68763	2.48102	4.89865	2.31828	3.396	2.26788				9.1292	0.3738	8.7183	0.5173	8.8156	0.5418			4.54646	20.315	4.09121	17.2302	4.55004	20.8191
		8.6337	12.8133	9.3618	12.9379	9.0903	12.7877			5.69531	2.48249	4.90508	2.32054	3.40061	2.26556				9.1413	0.3696	8.731	0.5047	8.8272	0.5593			4.55207	20.3228	4.09715	17.2407	4.55668	20.8371
		8.6439	12.8063	9.3732	12.9379	9.1039	12.7953			5.70308	2.48274	4.91173	2.32274	3.40528	2.26835				9.154	0.3689	8.743	0.5159	8.8379	0.5418			4.55757	20.3173	4.1031	17.2567	4.56321	20.8493
		8.6546	12.8186	9.3841	12.9274	9.117	12.8017			5.71085	2.48885	4.91838	2.32224	3.40989	2.2725				9.167	0.3738	8.7543	0.5096	8.8479	0.5537			4.56314	20.3312	4.10879	17.2682	4.56943	20.8584
		8.6666	12.8249	9.3952	12.932	9.1291	12.8156			5.71875	2.48711	4.92519	2.3226	3.41456	2.26792				9.1802	0.3647	8.7649	0.5138	8.8578	0.553			4.569	20.3305	4.11416	17.2742	4.57543	20.8697
		8.6797	12.8453	9.4065	12.932	9.1406	12.7953			5.72692	2.49109	4.93219	2.32814	3.41939	2.27316				9.1931	0.3668	8.7747	0.5166	8.8684	0.5432			4.57518	20.3432	4.11943	17.2854	4.58136	20.8759
		8.6927	12.8587	9.4181	12.9355	9.1523	12.8273			5.735	2.49171	4.93923	2.32666	3.42432	2.27557				9.2048	0.3689	8.7847	0.5131	8.8801	0.5663			4.58139	20.3496	4.1248	17.2917	4.58732	20.8859
		8.7045	12.8552	9.43	12.9448	9.1639	12.8057			5.74263	2.49164	4.94585	2.32804	3.42907	2.27633				9.2157	0.3605	8.7954	0.5222	8.8924	0.546			4.58754	20.348	4.1301	17.3028	4.59343	20.8931
		8.7152	12.8663	9.4424	12.9443	9.1749	12.8156			5.74991	2.49622	4.95212	2.33218	3.43357	2.28159				9.2261	0.3752	8.807	0.5166	8.9045	0.56			4.59368	20.3577	4.13563	17.313	4.59943	20.9023
		8.7254	12.8558	9.4553	12.9635	9.1855	12.8122			5.75688	2.49626	4.95812	2.33313	3.43784	2.27715				9.2366	0.3605	8.819	0.5159	8.9161	0.5509			4.59979	20.3642	4.14135	17.3254	4.60539	20.9065
		8.7355	12.8535	9.4681	12.9611	9.1965	12.8069			5.76371	2.49817	4.96396	2.33465	3.442	2.28124				9.2475	0.3717	8.8313	0.5215	8.927	0.5523			4.60582	20.3684	4.14701	17.337	4.61121	20.9151
		8.7453	12.8552	9.4805	12.9699	9.2083	12.8302			5.77049	2.50055	4.96981	2.33076	3.44605	2.2803				9.259	0.3745	8.8432	0.5089	8.9376	0.5593			4.61175	20.3757	4.15234	17.3448	4.61693	20.9255
		8.7554	12.8517	9.4926	12.978	9.2208	12.822			5.77741	2.50115	4.97577	2.33428	3.45013	2.28076				9.2712	0.3612	8.8546	0.5292	8.9484	0.5474			4.61754	20.3711	4.15749	17.3514	4.62261	20.9279
		8.7662	12.8634	9.5047	12.971	9.2336	12.843			5.78455	2.50401	4.98192	2.33815	3.45437	2.28545				9.2839	0.3829	8.8657	0.5152	8.9594	0.5614			4.62329	20.3756	4.16256	17.3557	4.62839	20.9368
		8.7778	12.8593	9.5165	12.9879	9.2463	12.8447			5.79179	2.5021	4.98819	2.33706	3.45867	2.28176				9.297	0.3612	8.8767	0.5215	8.9703	0.5495			4.629	20.3795	4.16768	17.3648	4.63418	20.9414
		8.7903	12.8837	9.528	12.9803	9.2583	12.8453			5.79897	2.50701	4.99454	2.33959	3.46296	2.28654				9.31	0.3759	8.887	0.5243	8.9815	0.5586			4.63471	20.3819	4.17266	17.3709	4.63989	20.9484
		8.803	12.8965	9.5402	12.9926	9.2697	12.8593			5.80603	2.50611	5.00081	2.34353	3.46709	2.28557				9.3228	0.3661	8.897	0.5173	8.9936	0.5593			4.64046	20.387	4.17764	17.3752	4.64561	20.9565
		8.8153	12.9082	9.5534	13.0042	9.2813	12.8442			5.81295	2.50732	5.00696	2.34613	3.47115	2.28641				9.3351	0.3752	8.9079	0.5369	9.0067	0.5516			4.64618	20.3822	4.18265	17.3864	4.65143	20.9658
		8.8272	12.9169	9.5669	13.0129	9.2927	12.8587			5.82013	2.51143	5.01304	2.34873	3.47525	2.29074				9.3467	0.3745	8.9202	0.5166	9.0201	0.5621			4.65204	20.394	4.18793	17.393	4.65736	20.9767
		8.8385	12.9117	9.5802	13.0281	9.3039	12.8581			5.82781	2.50881	5.01935	2.35261	3.4796	2.28811				9.3578	0.3661	8.934	0.5271	9.0328	0.5509			4.65811	20.3955	4.19339	17.4051	4.66329	20.9826
		8.8489	12.9152	9.5929	13.0211	9.3152	12.8535			5.83598	2.51645	5.02608	2.34675	3.48429	2.29391				9.3692	0.3787	8.9479	0.518	9.0444	0.5607			4.66425	20.4032	4.19889	17.4177	4.66932	20.9943
		8.8588	12.9053	9.6051	13.0345	9.3269	12.8762			5.84438	2.51879	5.03331	2.35511	3.48925	2.29229				9.3815	0.3717	8.9607	0.518	9.0555	0.5621			4.67032	20.4087	4.20448	17.4253	4.67546	21.0043
		8.8691	12.9105	9.6168	13.0316	9.3393	12.8605			5.85277	2.51688	5.04069	2.35465	3.49435	2.29887				9.3946	0.3738	8.9723	0.5292	9.0665	0.5572			4.67621	20.4122	4.2101	17.4402	4.68161	21.0109
		8.8801	12.9163	9.628	13.024	9.3521	12.8931			5.86071	2.52649	5.04788	2.35624	3.49933	2.30106				9.4079	0.3759	8.9833	0.5166	9.0772	0.5656			4.68207	20.4154	4.21573	17.4489	4.68775	21.0206
		8.8918	12.9181	9.6388	13.0339	9.3644	12.8878			5.86857	2.52284	5.05473	2.36098	3.50411	2.29784				9.4205	0.3675	8.9934	0.5271	9.0876	0.5537			4.68796	20.4167	4.22129	17.4586	4.69386	21.0301
		8.9038	12.939	9.6496	13.0182	9.376	12.889			5.87643	2.52416	5.06135	2.35596	3.50869	2.30531				9.4326	0.3773	9.0026	0.5236	9.0982	0.567			4.69396	20.4215	4.22679	17.4697	4.69993	21.0373
		8.9161	12.9396	9.661	13.0327	9.3872	12.9012			5.88402	2.52829	5.06777	2.36226	3.51312	2.30055				9.4446	0.3766	9.012	0.5299	9.1097	0.5656			4.69986	20.4317	4.23221	17.4763	4.70596	21.0463
		8.9283	12.9518	9.6732	13.0321	9.3984	12.8797			5.89134	2.53016	5.07408	2.36266	3.51752	2.30722				9.456	0.3731	9.0222	0.5313	9.1221	0.5621			4.70614	20.438	4.23759	17.485	4.71196	21.0541
		8.9396	12.9536	9.6868	13.0496	9.4094	12.9053			5.89853	2.52995	5.08042	2.36435	3.52203	2.3086				9.4668	0.3808	9.0334	0.5194	9.1351	0.5663			4.71289	20.452	4.24292	17.4922	4.71786	21.064
		8.9499	12.946	9.7009	13.0647	9.4205	12.889			5.90571	2.53123	5.08681	2.36905	3.52659	2.30528				9.4773	0.3738	9.0455	0.5271	9.148	0.5565			4.71961	20.4596	4.24813	17.5026	4.72371	21.0685
		8.9597	12.9489	9.7141	13.0659	9.4325	12.9099			5.91286	2.52943	5.09315	2.36538	3.53112	2.31192				9.488	0.3801	9.0584	0.5271	9.1604	0.5691			4.72582	20.4629	4.25321	17.5048	4.72957	21.0743
		8.9695	12.9384	9.7261	13.0775	9.4452	12.9175			5.91987	2.53229	5.09942	2.36993	3.53555	2.30778				9.4997	0.3787	9.0713	0.525	9.1718	0.5628			4.73171	20.4615	4.25825	17.5152	4.73546	21.0808
		8.9799	12.9512	9.7379	13.0688	9.4581	12.9192			5.92679	2.53949	5.1055	2.3675	3.53984	2.31089				9.5122	0.378	9.0834	0.5348	9.1826	0.56			4.73743	20.4558	4.26353	17.5216	4.7415	21.0884
		8.9911	12.9565	9.7499	13.0781	9.4713	12.9431			5.93379	2.53808	5.11154	2.37176	3.54411	2.31501				9.5255	0.3843	9.0946	0.5222	9.193	0.5684			4.74304	20.467	4.26911	17.5325	4.74761	21.0993
		9.0035	12.9699	9.7615	13.0746	9.4846	12.9396			5.94089	2.54017	5.11765	2.36985	3.54835	2.31138				9.5389	0.3696	9.1051	0.5334	9.2033	0.5593			4.74868	20.451	4.27478	17.5462	4.75375	21.1058
		9.0165	12.9844	9.7728	13.0764	9.4968	12.9483			5.94786	2.53622	5.12354	2.36886	3.55245	2.31562				9.5516	0.3808	9.1151	0.5222	9.214	0.5663			4.75436	20.467	4.2803	17.5547	4.75968	21.1147
		9.0293	12.9931	9.7842	13.088	9.5081	12.9518			5.95473	2.54212	5.12935	2.37771	3.55651	2.31309				9.5633	0.3703	9.125	0.5348	9.2255	0.5677			4.76025	20.4607	4.28551	17.5629	4.76529	21.1159
		9.0417	13.0048	9.7966	13.0851	9.5189	12.9384			5.96188	2.54405	5.13523	2.37531	3.56064	2.3174				9.5748	0.3773	9.1355	0.5348	9.2376	0.5656			4.76636	20.4674	4.29046	17.5695	4.77068	21.12
		9.0533	13.0048	9.8099	13.1031	9.5296	12.9547			5.96938	2.54667	5.14146	2.38618	3.56493	2.31838				9.5861	0.3787	9.147	0.5264	9.2502	0.5719			4.7725	20.4705	4.29535	17.572	4.77625	21.126
		9.0637	12.9984	9.823	13.1125	9.5405	12.9408			5.9771	2.54808	5.148	2.37841	3.56933	2.31751				9.5968	0.371	9.1597	0.5404	9.2628	0.5621			4.77861	20.4746	4.30049	17.5795	4.78218	21.1328
		9.0732	13.0019	9.8353	13.1113	9.552	12.9489			5.98487	2.54546	5.15473	2.38501	3.57381	2.32277				9.6073	0.3878	9.1731	0.5264	9.2743	0.5698			4.78454	20.4822	4.30579	17.5891	4.78829	21.1439
		9.0827	12.9873	9.8469	13.1078	9.5638	12.9582			5.99268	2.55305	5.16158	2.38876	3.5784	2.32114				9.6186	0.3829	9.1861	0.5362	9.2849	0.5649			4.79029	20.4811	4.31123	17.5968	4.79461	21.1522
		9.0929	12.9961	9.8584	13.1084	9.5758	12.953			6.00049	2.55201	5.16835	2.38415	3.58301	2.32585				9.6311	0.3843	9.198	0.5306	9.2952	0.5677			4.79589	20.4801	4.31714	17.6131	4.80114	21.1663
		9.1042	13.0001	9.87	13.1159	9.5881	12.9792			6.0083	2.55493	5.17508	2.39141	3.5876	2.32726				9.6444	0.3808	9.2091	0.5292	9.3055	0.574			4.8015	20.4809	4.32331	17.6284	4.80771	21.1786
		9.1164	13.0124	9.8817	13.1189	9.6003	12.9606			6.01607	2.55515	5.18181	2.39038	3.59221	2.32841				9.6575	0.3794	9.2194	0.5369	9.3158	0.5614			4.80725	20.4836	4.32939	17.6405	4.81414	21.1867
		9.1287	13.0304	9.8935	13.1171	9.6123	12.9891			6.02388	2.56235	5.1885	2.39101	3.59683	2.3325				9.6697	0.3829	9.2292	0.5313	9.3269	0.5789			4.81318	20.4801	4.33514	17.652	4.82036	21.1948
		9.1406	13.0281	9.9056	13.1276	9.6243	12.9774			6.03161	2.56175	5.19523	2.39451	3.60139	2.32762				9.6813	0.3773	9.2392	0.539	9.3393	0.5663			4.81932	20.4944	4.34054	17.6602	4.82625	21.2019
		9.1522	13.0397	9.9184	13.1363	9.6362	12.9827			6.03929	2.56346	5.20169	2.39511	3.60587	2.32881				9.6928	0.3843	9.2502	0.5355	9.3526	0.5761			4.82564	20.4913	4.34565	17.666	4.83182	21.202
		9.1634	13.0327	9.932	13.1497	9.6475	12.9972			6.04683	2.56315	5.20788	2.39683	3.61024	2.33444				9.7041	0.385	9.2625	0.5327	9.366	0.5719			4.83207	20.5092	4.35056	17.6693	4.83729	21.2057
		9.1743	13.0415	9.9461	13.1672	9.6584	12.9739			6.05424	2.56443	5.21388	2.39743	3.61451	2.33571				9.7155	0.3808	9.2756	0.5446	9.3789	0.5649			4.83836	20.5001	4.35545	17.6729	4.84296	21.2114
		9.1849	13.0391	9.9592	13.1619	9.6703	13.0019			6.06143	2.56815	5.21985	2.39808	3.61872	2.33704				9.7273	0.3899	9.2889	0.5334	9.3909	0.5782			4.8445	20.5176	4.3606	17.6773	4.84893	21.2149
		9.195	13.0321	9.9711	13.1759	9.6832	13.0019			6.06857	2.56927	5.22581	2.4012	3.62296	2.33485				9.7394	0.3766	9.3018	0.5376	9.4023	0.5677			4.85057	20.5003	4.3659	17.6854	4.85496	21.2231
		9.2054	13.0409	9.9823	13.1596	9.6961	13.0164			6.07598	2.57105	5.23204	2.39965	3.62733	2.33877				9.752	0.3892	9.3137	0.5327	9.413	0.5824			4.85668	20.5127	4.3712	17.6947	4.86086	21.2289
		9.2167	13.0484	9.9934	13.1689	9.7086	13.0269			6.08362	2.56766	5.23854	2.40229	3.63189	2.34046				9.7653	0.3822	9.3248	0.5376	9.4233	0.5677			4.86279	20.5097	4.37651	17.7022	4.86668	21.2339
		9.2291	13.0566	10.0043	13.159	9.7204	13.0135			6.09138	2.57511	5.24531	2.40456	3.63659	2.33968				9.7784	0.3787	9.3351	0.5411	9.4336	0.5768			4.86882	20.5181	4.38178	17.7107	4.87239	21.2378
		9.2419	13.0717	10.0151	13.1561	9.7322	13.0321			6.09897	2.57448	5.25204	2.4061	3.6412	2.34575				9.7906	0.3899	9.3448	0.5306	9.4445	0.5796			4.87471	20.5182	4.38683	17.7144	4.87793	21.2415
		9.2543	13.0764	10.0263	13.1666	9.7439	13.0222			6.10616	2.57817	5.25838	2.41089	3.6456	2.3418				9.8021	0.3794	9.3547	0.5453	9.4561	0.5747			4.88036	20.5136	4.39168	17.7196	4.88329	21.2426
		9.266	13.0851	10.0382	13.1631	9.7551	13.024			6.11308	2.58164	5.26446	2.40956	3.64979	2.34352				9.8132	0.3906	9.3653	0.5404	9.4681	0.5831			4.88593	20.499	4.39646	17.7208	4.88861	21.2468
		9.2769	13.0834	10.051	13.1835	9.7659	13.0304			6.12	2.57479	5.27035	2.41558	3.65387	2.34427				9.8242	0.3815	9.3768	0.5404	9.4805	0.5698			4.8915	20.5081	4.40132	17.7274	4.89407	21.2486
		9.2875	13.0787	10.0645	13.1893	9.7766	13.017			6.12705	2.57986	5.27627	2.41281	3.65805	2.34845				9.8352	0.3829	9.3889	0.5467	9.4927	0.5761			4.89718	20.5004	4.40644	17.7359	4.89982	21.2531
		9.2975	13.0787	10.0781	13.205	9.7879	13.0403			6.13433	2.58464	5.28246	2.41668	3.66261	2.35171				9.8462	0.3892	9.4014	0.5341	9.5045	0.5817			4.903	20.5139	4.41176	17.7429	4.90582	21.2619
		9.3072	13.0717	10.0913	13.2067	9.8	13.0298			6.14188	2.58592	5.28904	2.41866	3.66744	2.35016				9.8575	0.3843	9.4137	0.5495	9.516	0.5698			4.90889	20.5041	4.41724	17.7538	4.91204	21.2714
		9.3171	13.0787	10.1037	13.2073	9.8128	13.0473			6.14973	2.59104	5.29592	2.41821	3.67243	2.35435				9.8696	0.3976	9.4253	0.5362	9.5273	0.5831			4.91482	20.5027	4.42283	17.7666	4.91821	21.2817
		9.3279	13.0752	10.1155	13.2161	9.8261	13.0624			6.15781	2.58709	5.30304	2.42664	3.67749	2.35213				9.8822	0.3773	9.4366	0.5453	9.5379	0.5761			4.92079	20.5167	4.42839	17.7762	4.92443	21.2909
		9.3396	13.0874	10.1268	13.2085	9.8388	13.0572			6.16589	2.59186	5.31023	2.42256	3.68245	2.35703				9.8948	0.3892	9.4474	0.5432	9.548	0.5852			4.92675	20.507	4.43404	17.7865	4.93075	21.2999
		9.3518	13.0979	10.1383	13.2149	9.8506	13.0781			6.17371	2.59232	5.31723	2.42689	3.68723	2.35967				9.9072	0.3885	9.4574	0.5348	9.5584	0.581			4.93271	20.518	4.43999	17.8001	4.93746	21.3117
		9.3641	13.1072	10.1505	13.2242	9.862	13.0612			6.18112	2.59104	5.32388	2.42795	3.69181	2.35951				9.9193	0.3829	9.4673	0.5537	9.5699	0.5817			4.93879	20.5098	4.44619	17.8139	4.94432	21.3258
		9.3762	13.1171	10.163	13.2271	9.8737	13.0752			6.18821	2.59728	5.33031	2.42698	3.69624	2.36109				9.9313	0.3913	9.4779	0.5369	9.5827	0.5887			4.94482	20.5112	4.45234	17.8261	4.95096	21.3346
		9.3874	13.1142	10.1756	13.2358	9.8851	13.074			6.19513	2.59548	5.33646	2.43279	3.70051	2.36082				9.9428	0.3801	9.4897	0.5565	9.5956	0.5733			4.95086	20.5179	4.45802	17.8324	4.95704	21.338
		9.3983	13.1229	10.1883	13.2364	9.896	13.0688			6.20205	2.59442	5.34262	2.43021	3.70469	2.36577				9.9539	0.392	9.5024	0.5453	9.608	0.5887			4.95714	20.5192	4.46323	17.838	4.96271	21.341
		9.4089	13.1206	10.2009	13.2452	9.9071	13.0793			6.20924	2.59993	5.34896	2.433	3.70896	2.36604				9.9653	0.392	9.5154	0.5481	9.6196	0.5775			4.96357	20.5262	4.46828	17.8461	4.96829	21.3454
		9.4191	13.1171	10.2131	13.2463	9.919	13.0711			6.21661	2.60018	5.35558	2.43241	3.71339	2.36547				9.9775	0.3885	9.5281	0.5481	9.631	0.5789			4.96989	20.5248	4.47345	17.8471	4.974	21.3494
		9.4295	13.1212	10.2246	13.2469	9.9318	13.0938			6.22388	2.60275	5.36212	2.43156	3.71776	2.36759				9.9904	0.3948	9.5402	0.5397	9.6422	0.5873			4.97596	20.5203	4.47869	17.8558	4.98004	21.3521
		9.4405	13.1218	10.2359	13.2457	9.9448	13.0938			6.23103	2.60484	5.36854	2.43915	3.72208	2.36414				10.0037	0.3899	9.5516	0.5516	9.6528	0.5796			4.98175	20.5324	4.4839	17.8638	4.98632	21.3633
		9.4523	13.1375	10.2469	13.2405	9.957	13.0968			6.23821	2.6029	5.37488	2.43471	3.72629	2.36979				10.0169	0.3997	9.5619	0.5411	9.6632	0.5901			4.98736	20.5044	4.48949	17.8732	4.99268	21.3723
		9.4651	13.1462	10.2579	13.2469	9.9684	13.1113			6.24527	2.6049	5.38104	2.43916	3.73043	2.36978				10.0297	0.3927	9.5712	0.5481	9.6741	0.5852			4.99286	20.5277	4.49531	17.8869	4.99882	21.3765
		9.4783	13.1672	10.2698	13.2521	9.9796	13.0921			6.25214	2.60906	5.38692	2.43841	3.73445	2.36715				10.0419	0.3857	9.5808	0.5523	9.6858	0.5887			4.99839	20.4964	4.50086	17.8952	5.00461	21.3823
		9.4907	13.1718	10.2827	13.2644	9.9907	13.109			6.25902	2.60875	5.39273	2.44124	3.73845	2.37247				10.0532	0.3969	9.5914	0.5446	9.6985	0.5908			5.00404	20.5158	4.50608	17.9019	5.01018	21.3821
		9.5018	13.1677	10.2967	13.2818	10.0018	13.1026			6.26621	2.60811	5.39865	2.44575	3.74245	2.37024				10.0641	0.3808	9.6031	0.5565	9.7121	0.5768			5.00968	20.4987	4.51112	17.9052	5.01571	21.3835
		9.512	13.1683	10.3107	13.29	10.0131	13.1049			6.27362	2.61354	5.40481	2.44403	3.74656	2.37203				10.0747	0.3976	9.6161	0.5467	9.7255	0.5922			5.01546	20.5027	4.5162	17.9102	5.02132	21.3864
		9.5215	13.1526	10.3241	13.301	10.0247	13.1177			6.28121	2.61398	5.41119	2.44939	3.75083	2.376				10.0855	0.392	9.6299	0.5516	9.7376	0.581			5.02125	20.4994	4.52134	17.9168	5.02707	21.3906
		9.5309	13.1532	10.3369	13.3045	10.0366	13.1084			6.28888	2.6139	5.41781	2.44833	3.75528	2.37542				10.0968	0.392	9.6434	0.5565	9.7486	0.5887			5.02696	20.4995	4.52659	17.9225	5.033	21.3957
		9.5414	13.159	10.3492	13.301	10.0489	13.1328			6.29665	2.6188	5.42454	2.45394	3.75989	2.3797				10.1091	0.4025	9.6557	0.5404	9.7589	0.5922			5.03257	20.4857	4.53201	17.9342	5.03932	21.4064
		9.5532	13.166	10.3606	13.3045	10.0621	13.1323			6.30446	2.62003	5.43127	2.45665	3.76461	2.37745				10.1221	0.3878	9.6668	0.5593	9.7688	0.5817			5.03825	20.4968	4.53774	17.9433	5.04586	21.4137
		9.5658	13.1811	10.3712	13.2958	10.0753	13.1485			6.31259	2.6206	5.43808	2.45429	3.76936	2.37968				10.1349	0.4018	9.677	0.5397	9.7786	0.5957			5.04432	20.4842	4.54352	17.9533	5.05229	21.4244
		9.5785	13.1922	10.3817	13.2964	10.0876	13.1538			6.32107	2.62169	5.44515	2.46248	3.77421	2.38257				10.1471	0.3899	9.6865	0.5572	9.7888	0.581			5.05086	20.5063	4.54909	17.96	5.05861	21.4324
		9.5912	13.2027	10.3932	13.2987	10.099	13.1427			6.32955	2.62533	5.45254	2.45549	3.77915	2.38476				10.1591	0.3941	9.696	0.5523	9.7997	0.5936			5.05754	20.503	4.55445	17.9652	5.06464	21.4353
		9.6034	13.2096	10.4057	13.3057	10.1104	13.1561			6.33759	2.62623	5.45981	2.45839	3.78413	2.38805				10.1707	0.3885	9.7064	0.5509	9.8117	0.5964			5.06414	20.515	4.55963	17.974	5.07039	21.4359
		9.6146	13.2091	10.4187	13.3156	10.1219	13.1474			6.34496	2.62786	5.46638	2.4592	3.78883	2.38578				10.1816	0.3906	9.718	0.5656	9.8245	0.5845			5.07054	20.5133	4.56467	17.9752	5.07586	21.4363
		9.6248	13.2038	10.4313	13.3191	10.1333	13.1573			6.35188	2.62841	5.47227	2.45549	3.79309	2.3904				10.1921	0.4039	9.7308	0.5453	9.8373	0.5943			5.07679	20.5093	4.56965	17.9782	5.08125	21.431
		9.6343	13.1957	10.4434	13.3272	10.1448	13.1637			6.35888	2.63125	5.47788	2.46461	3.79715	2.38978				10.203	0.3927	9.7439	0.5642	9.8494	0.5817			5.08296	20.5172	4.5746	17.985	5.08668	21.434
		9.6439	13.1922	10.4552	13.3208	10.1566	13.152			6.36603	2.63133	5.48358	2.46196	3.80117	2.39138				10.2146	0.4011	9.7562	0.5467	9.8607	0.5964			5.08889	20.4954	4.57965	17.9876	5.09218	21.4372
		9.6542	13.1945	10.467	13.3348	10.1688	13.1782			6.37326	2.63446	5.48942	2.4646	3.80528	2.39411				10.2274	0.3976	9.7675	0.5558	9.8717	0.5901			5.09493	20.5103	4.58479	17.9949	5.09782	21.4385
		9.6651	13.1945	10.4789	13.3342	10.1812	13.1695			6.38058	2.63765	5.49546	2.46635	3.80957	2.39041				10.2406	0.3934	9.7784	0.5544	9.8821	0.5901			5.10118	20.4978	4.58996	18.0005	5.10357	21.4408
		9.6765	13.2132	10.4907	13.3325	10.1934	13.18			6.38799	2.63904	5.50165	2.46468	3.81403	2.39574				10.2533	0.4018	9.7888	0.5516	9.8924	0.5992			5.10732	20.5043	4.59514	18.0042	5.10936	21.4424
		9.6885	13.2091	10.5025	13.3412	10.2055	13.1817			6.39536	2.63863	5.50796	2.47289	3.81856	2.39462				10.2654	0.3927	9.7988	0.5614	9.9035	0.5873			5.11325	20.4983	4.60029	18.0112	5.11511	21.4483
		9.7007	13.2283	10.5147	13.3447	10.2174	13.1835			6.4025	2.63918	5.51419	2.47121	3.82301	2.39604				10.2771	0.3941	9.8088	0.5544	9.9155	0.602			5.11889	20.4964	4.6053	18.0158	5.12071	21.4504
		9.7126	13.2294	10.5278	13.3627	10.2289	13.1922			6.4096	2.64229	5.52031	2.47444	3.82739	2.40113				10.2887	0.3983	9.8196	0.5621	9.928	0.5936			5.12439	20.4817	4.61031	18.0201	5.12636	21.4533
		9.7239	13.2318	10.5418	13.3697	10.2397	13.18			6.4167	2.64622	5.52631	2.47531	3.83168	2.39728				10.3003	0.3913	9.8313	0.5628	9.9409	0.5915			5.12989	20.476	4.61559	18.0282	5.13225	21.4589
		9.735	13.2353	10.5555	13.379	10.2506	13.191			6.42406	2.64539	5.53231	2.4752	3.83595	2.39875				10.3118	0.4025	9.8442	0.5537	9.9541	0.602			5.13546	20.4677	4.62109	18.0377	5.13839	21.4667
		9.7457	13.2324	10.5679	13.3878	10.2621	13.1881			6.43161	2.64404	5.53846	2.47855	3.84032	2.40164				10.3235	0.3878	9.8578	0.5628	9.9666	0.5866			5.141	20.4736	4.62674	18.0493	5.14468	21.475
		9.7559	13.2382	10.5795	13.3767	10.2742	13.1951			6.4392	2.64967	5.54477	2.47651	3.84472	2.4014				10.3357	0.4074	9.8708	0.5558	9.9783	0.6048			5.14664	20.4431	4.63243	18.0577	5.15093	21.4826
		9.7663	13.2271	10.591	13.3872	10.2866	13.2132			6.4471	2.65063	5.55135	2.48371	3.84925	2.40658				10.3488	0.3955	9.8826	0.5614	9.9893	0.5929			5.15236	20.4612	4.63799	18.0658	5.15707	21.4867
		9.7782	13.2481	10.6024	13.3779	10.2991	13.2027			6.45536	2.65862	5.55827	2.48215	3.85403	2.40489				10.3626	0.3969	9.8936	0.5635	9.9999	0.5936			5.15821	20.44	4.64342	18.0741	5.16321	21.4934
		9.7912	13.2591	10.6134	13.3749	10.3116	13.2242			6.46384	2.6563	5.56542	2.48206	3.85904	2.41016				10.376	0.406	9.9039	0.5516	10.0105	0.6062			5.16407	20.4486	4.64885	18.0822	5.16957	21.4982
		9.8041	13.2725	10.6242	13.3784	10.3238	13.2219			6.47205	2.65475	5.57254	2.4882	3.86397	2.4117				10.3883	0.3941	9.9136	0.5733	10.0213	0.5915			5.16996	20.4482	4.65431	18.089	5.17604	21.5063
		9.8161	13.283	10.6357	13.3732	10.3354	13.2207			6.47991	2.65945	5.57946	2.48854	3.86872	2.41259				10.4	0.4074	9.9233	0.5495	10.0325	0.6125			5.17589	20.439	4.65988	18.0968	5.18243	21.5133
		9.8273	13.276	10.6483	13.3982	10.3466	13.2277			6.48741	2.65909	5.58615	2.49093	3.87323	2.41396				10.4113	0.3906	9.9337	0.5705	10.0443	0.5894			5.18189	20.4408	4.66589	18.1098	5.18875	21.5187
		9.8381	13.2812	10.6615	13.3982	10.3576	13.2137			6.49451	2.66353	5.59254	2.48915	3.87752	2.41274				10.4224	0.4039	9.9451	0.56	10.0565	0.6034			5.18796	20.4312	4.67196	18.1196	5.19496	21.5235
		9.8487	13.2708	10.675	13.4052	10.3686	13.2341			6.50138	2.66206	5.59873	2.4904	3.88168	2.41624				10.4331	0.4018	9.9575	0.5614	10.0686	0.6027			5.19404	20.4286	4.67769	18.1312	5.20096	21.5254
		9.8588	13.2696	10.6884	13.4238	10.3798	13.2236			6.50808	2.66143	5.60477	2.49331	3.88584	2.41435				10.4438	0.3997	9.9706	0.5726	10.0804	0.5915			5.20014	20.4337	4.68302	18.1358	5.20671	21.5282
		9.8686	13.2655	10.7011	13.4232	10.3919	13.2376			6.51491	2.66168	5.61081	2.49125	3.89005	2.41766				10.4552	0.4067	9.9835	0.5558	10.0921	0.6062			5.20625	20.4184	4.68804	18.136	5.21225	21.5286
		9.8786	13.2614	10.7132	13.432	10.405	13.2475			6.52188	2.66486	5.61692	2.4963	3.89432	2.41815				10.4674	0.399	9.9958	0.5733	10.1036	0.5901			5.21236	20.4302	4.69295	18.1404	5.21775	21.5274
		9.8895	13.2766	10.7246	13.4163	10.4182	13.2498			6.52897	2.66683	5.62308	2.49361	3.89861	2.41645				10.4803	0.406	10.0074	0.5565	10.1146	0.6062			5.21843	20.4106	4.69784	18.1407	5.22332	21.5273
		9.9012	13.2777	10.7357	13.4273	10.4306	13.2649			6.53621	2.66515	5.62931	2.49859	3.90293	2.42015				10.4933	0.4025	10.0183	0.5691	10.1252	0.6062			5.22439	20.4117	4.70279	18.146	5.22904	21.5273
		9.9138	13.297	10.7471	13.4244	10.4425	13.2539			6.54344	2.66833	5.63554	2.50033	3.90731	2.42051				10.5061	0.4039	10.0283	0.5684	10.136	0.5964			5.23025	20.4036	4.7079	18.1506	5.23493	21.5339
		9.9267	13.2999	10.7589	13.4291	10.4544	13.2708			6.55045	2.66991	5.64158	2.49695	3.9116	2.42276				10.5183	0.4032	10.038	0.5635	10.1474	0.6111			5.23614	20.3929	4.71314	18.1554	5.24082	21.5359
		9.9386	13.3034	10.7715	13.443	10.466	13.2673			6.55759	2.67284	5.64765	2.5049	3.91589	2.42425				10.53	0.4018	10.0486	0.5698	10.1594	0.5943			5.24214	20.3998	4.71844	18.162	5.24664	21.5375
		9.9494	13.3179	10.7849	13.4424	10.4768	13.258			6.56504	2.67098	5.65392	2.50251	3.92027	2.42497				10.5412	0.4053	10.0604	0.567	10.1716	0.6097			5.24832	20.3814	4.72378	18.1701	5.2525	21.5457
		9.9602	13.3004	10.7988	13.4681	10.4876	13.2684			6.57272	2.67567	5.6605	2.50639	3.92488	2.42705				10.552	0.4081	10.073	0.5635	10.184	0.6027			5.25461	20.3917	4.72918	18.1805	5.25839	21.5471
		9.9709	13.3138	10.8119	13.4657	10.4991	13.2644			6.58054	2.67627	5.66738	2.50886	3.92965	2.42808				10.5629	0.399	10.086	0.5684	10.1962	0.602			5.26068	20.3761	4.73455	18.1863	5.26432	21.553
		9.981	13.3022	10.8237	13.4651	10.5116	13.283			6.5883	2.67952	5.67431	2.50949	3.93443	2.43188				10.5741	0.4081	10.0986	0.5635	10.2077	0.6132			5.26636	20.3673	4.73991	18.1908	5.27032	21.5544
		9.9912	13.3092	10.835	13.4634	10.5244	13.2836			6.59603	2.67798	5.68112	2.51664	3.93912	2.43221				10.5861	0.4018	10.1105	0.5684	10.2183	0.5929			5.27193	20.372	4.74535	18.2007	5.27632	21.5575
		10.002	13.3127	10.846	13.4558	10.5368	13.2911			6.60379	2.68432	5.68773	2.51209	3.94373	2.43177				10.5987	0.4039	10.1214	0.5649	10.2282	0.6111			5.27768	20.3493	4.75088	18.2066	5.28239	21.5654
		10.0139	13.3179	10.8565	13.4593	10.5485	13.2975			6.61165	2.68807	5.69442	2.51774	3.94837	2.43663				10.6116	0.4067	10.1315	0.5621	10.2381	0.6006			5.2835	20.3484	4.75644	18.2162	5.28857	21.5637
		10.0268	13.3423	10.8672	13.4471	10.5597	13.2853			6.6196	2.68635	5.70127	2.51875	3.95317	2.43568				10.6243	0.4018	10.1409	0.5789	10.2488	0.6062			5.28918	20.3454	4.76209	18.2247	5.29489	21.5758
		10.0396	13.3423	10.8791	13.4588	10.5708	13.2935			6.62759	2.68805	5.70846	2.5166	3.95805	2.43651				10.6363	0.4116	10.1503	0.5642	10.2603	0.6132			5.29532	20.327	4.76779	18.2325	5.30111	21.5771
		10.0514	13.354	10.8925	13.4756	10.5823	13.2923			6.63549	2.69006	5.71569	2.52319	3.96293	2.44206				10.6475	0.4032	10.1606	0.5803	10.2728	0.6013			5.30193	20.3457	4.77334	18.2365	5.30718	21.5802
		10.0624	13.3505	10.9064	13.4849	10.5941	13.2987			6.64308	2.69195	5.7225	2.51624	3.96755	2.43928				10.6583	0.4116	10.1721	0.5642	10.2863	0.6153			5.30861	20.3308	4.77865	18.2404	5.31304	21.5835
		10.0729	13.3476	10.9201	13.5065	10.6058	13.3103			6.6504	2.69337	5.72885	2.52359	3.97192	2.44385				10.669	0.4032	10.185	0.5754	10.2999	0.6034			5.31507	20.3366	4.78379	18.2515	5.31893	21.5816
		10.0831	13.3418	10.9334	13.4972	10.6175	13.2946			6.6575	2.69685	5.73488	2.52528	3.97613	2.44171				10.6802	0.4144	10.1986	0.5775	10.3125	0.6083			5.32125	20.3226	4.78909	18.2521	5.32496	21.5889
		10.0933	13.3418	10.9459	13.51	10.6297	13.3231			6.66446	2.69568	5.74085	2.52381	3.98019	2.44375				10.6925	0.4144	10.2119	0.5642	10.3241	0.6139			5.32704	20.3074	4.79459	18.2597	5.33114	21.5896
		10.1042	13.3423	10.9576	13.5065	10.643	13.3226			6.67138	2.69917	5.74685	2.52831	3.98421	2.44261				10.706	0.4088	10.2245	0.5845	10.3351	0.602			5.33257	20.2994	4.80021	18.2689	5.33732	21.5979
		10.1158	13.361	10.9686	13.5012	10.6565	13.3377			6.67821	2.69636	5.75288	2.52033	3.98829	2.44437				10.7198	0.4067	10.236	0.5656	10.3455	0.6153			5.338	20.2856	4.80578	18.2718	5.34343	21.5994
		10.1278	13.3546	10.9794	13.5047	10.6691	13.3458			6.68504	2.70226	5.75896	2.52939	3.9924	2.44603				10.7331	0.4074	10.2464	0.5817	10.3556	0.6027			5.34361	20.2742	4.81114	18.2819	5.34932	21.5973
		10.1405	13.3872	10.9906	13.496	10.6805	13.3301			6.69219	2.70138	5.76515	2.53015	3.99664	2.44503				10.7458	0.4046	10.2559	0.5775	10.3661	0.6118			5.34946	20.2672	4.81622	18.2809	5.355	21.6013
		10.1534	13.3767	11.0027	13.5071	10.6914	13.3429			6.69955	2.69932	5.77154	2.52805	4.00093	2.44943				10.7579	0.4151	10.2656	0.574	10.3775	0.6188			5.35539	20.254	4.82111	18.2846	5.36075	21.5963
		10.1652	13.3901	11.0155	13.5175	10.7024	13.3295			6.70683	2.70198	5.77785	2.53176	4.00525	2.44632				10.7694	0.4095	10.2764	0.5831	10.3898	0.6013			5.36136	20.2587	4.82606	18.2894	5.36664	21.6012
		10.1757	13.3837	11.0285	13.5199	10.7132	13.3383			6.71406	2.70419	5.78408	2.53301	4.00952	2.45102				10.7803	0.4102	10.2885	0.5733	10.4025	0.6209			5.36736	20.2281	4.83116	18.2911	5.37254	21.6051
		10.1853	13.3685	11.0416	13.5356	10.7239	13.336			6.72138	2.70734	5.79027	2.53658	4.01389	2.45235				10.7908	0.4151	10.3014	0.5803	10.4148	0.602			5.37325	20.2377	4.83647	18.3019	5.37839	21.6038
		10.1946	13.3732	11.0543	13.5297	10.7351	13.3295			6.72884	2.70815	5.79654	2.53899	4.01829	2.45073				10.8017	0.4039	10.3144	0.5761	10.4265	0.6195			5.37896	20.2141	4.84223	18.3092	5.38454	21.6087
		10.2041	13.3499	11.0666	13.5455	10.7469	13.3488			6.73634	2.7103	5.80285	2.53943	4.02275	2.45465				10.8134	0.4165	10.3265	0.5691	10.4376	0.6195			5.38454	20.216	4.84824	18.3225	5.39075	21.6141
		10.2143	13.3744	11.0788	13.5385	10.7594	13.3371			6.74397	2.71385	5.80927	2.54365	4.02731	2.45426				10.8258	0.4067	10.3378	0.5831	10.4483	0.6034			5.39021	20.2017	4.85405	18.3301	5.397	21.6197
		10.2251	13.3616	11.0905	13.5408	10.7722	13.3651			6.75165	2.71303	5.81581	2.54211	4.03192	2.4552				10.8386	0.4151	10.3485	0.5684	10.4589	0.6251			5.39611	20.1872	4.85965	18.3325	5.40321	21.6217
		10.2365	13.3761	11.1016	13.5443	10.7849	13.3633			6.75938	2.71674	5.82246	2.54608	4.03656	2.45905				10.8512	0.4025	10.3589	0.5845	10.4697	0.6069			5.40221	20.1883	4.86511	18.3424	5.40932	21.6216
		10.2486	13.3907	11.1122	13.5257	10.7974	13.3691			6.7671	2.71706	5.82912	2.54494	4.04125	2.45971				10.8633	0.413	10.369	0.5782	10.4808	0.6202			5.40836	20.1788	4.87045	18.344	5.41525	21.627
		10.261	13.3918	11.1234	13.5449	10.8095	13.3837			6.77473	2.7177	5.83581	2.54754	4.04589	2.4621				10.8751	0.4179	10.3789	0.5775	10.4923	0.616			5.41461	20.1715	4.87571	18.3501	5.42114	21.6235
		10.2732	13.4099	11.1361	13.5437	10.8215	13.3726			6.78219	2.72445	5.84238	2.54601	4.05045	2.46159				10.8869	0.4102	10.3895	0.5901	10.5047	0.6125			5.42093	20.1747	4.88099	18.3533	5.42704	21.6256
		10.285	13.4046	11.1501	13.5641	10.8333	13.3901			6.78946	2.72051	5.84873	2.54558	4.05485	2.46349				10.8984	0.4158	10.4013	0.5719	10.5179	0.6244			5.42718	20.1562	4.88629	18.3556	5.43296	21.6249
		10.2963	13.4093	11.1637	13.5717	10.8449	13.3779			6.7967	2.72222	5.85481	2.55229	4.05917	2.46393				10.9092	0.4123	10.4141	0.5845	10.5307	0.6069			5.43354	20.1651	4.89163	18.3651	5.43879	21.6246
		10.3068	13.4075	11.1761	13.5705	10.8564	13.3866			6.80411	2.72425	5.86092	2.5486	4.06355	2.4645				10.9199	0.4221	10.4273	0.5768	10.5426	0.6181			5.44004	20.1459	4.89686	18.3661	5.44457	21.6276
		10.317	13.4011	11.1877	13.5792	10.8684	13.3953			6.8117	2.72342	5.86727	2.55133	4.068	2.46874				10.9313	0.4172	10.4401	0.5775	10.5536	0.6139			5.44671	20.1425	4.90195	18.3724	5.45029	21.6226
		10.3278	13.4128	11.1995	13.5705	10.8808	13.3895			6.81924	2.72781	5.87388	2.5548	4.07253	2.46565				10.9442	0.4151	10.4518	0.5915	10.5643	0.6118			5.45314	20.1358	4.90703	18.3751	5.456	21.6253
		10.3396	13.4145	11.2109	13.5821	10.8933	13.4122			6.82674	2.72831	5.88062	2.55093	4.07701	2.46921				10.9582	0.4158	10.4629	0.5747	10.5747	0.6286			5.45911	20.1224	4.9121	18.3756	5.46168	21.6202
		10.3521	13.4279	11.2216	13.5658	10.9054	13.3988			6.83402	2.73059	5.88712	2.56003	4.08139	2.4684				10.9718	0.4158	10.4736	0.5915	10.585	0.6104			5.46457	20.1175	4.91721	18.3802	5.46739	21.6217
		10.3647	13.4448	11.2324	13.5641	10.9167	13.4093			6.84112	2.72765	5.89323	2.55791	4.08557	2.46972				10.9842	0.4172	10.4837	0.5754	10.5954	0.63			5.46996	20.0864	4.92229	18.3814	5.47311	21.6211
		10.377	13.4424	11.2441	13.5786	10.9275	13.3976			6.84826	2.72795	5.89915	2.56078	4.08965	2.46985				10.9959	0.4151	10.4935	0.5838	10.6063	0.6209			5.47554	20.0764	4.9274	18.3902	5.47879	21.6185
		10.389	13.4558	11.2569	13.5816	10.9381	13.3947			6.85545	2.73458	5.90512	2.55918	4.09368	2.47022				11.0073	0.4172	10.5039	0.588	10.6179	0.6216			5.48118	20.0602	4.93251	18.3903	5.48436	21.6225
		10.4001	13.4401	11.2707	13.6002	10.9489	13.4052			6.86272	2.73403	5.91127	2.55998	4.09787	2.47524				11.0182	0.42	10.5155	0.5754	10.6303	0.6272			5.48675	20.0493	4.93763	18.3961	5.48993	21.6174
		10.4106	13.4477	11.2851	13.6159	10.9596	13.3866			6.87036	2.73641	5.91765	2.56643	4.10224	2.47442				11.0286	0.4081	10.528	0.5936	10.6432	0.6111			5.49275	20.0404	4.94276	18.3988	5.49564	21.6226
		10.4203	13.4378	11.2991	13.624	10.971	13.4052			6.87821	2.73602	5.92435	2.56361	4.10685	2.47723				11.0391	0.42	10.541	0.5761	10.656	0.6321			5.49882	20.0254	4.94807	18.4032	5.50157	21.622
		10.4299	13.4291	11.3118	13.6368	10.9833	13.4099			6.88625	2.73897	5.93119	2.56996	4.11165	2.47958				11.0505	0.4207	10.5541	0.5901	10.6684	0.616			5.50471	20.0163	4.9535	18.4135	5.50775	21.6218
		10.44	13.4401	11.3236	13.6252	10.9962	13.4169			6.89433	2.745	5.93796	2.56916	4.11643	2.47891				11.0631	0.4228	10.5667	0.5838	10.6803	0.6237			5.51043	20.0037	4.95904	18.4164	5.51418	21.6337
		10.4512	13.432	11.3353	13.6328	11.0091	13.4273			6.90232	2.74246	5.94465	2.57125	4.12117	2.48185				11.0765	0.4249	10.5784	0.5782	10.6912	0.6216			5.51596	19.982	4.96485	18.4261	5.52086	21.637
		10.4633	13.4541	11.3467	13.6235	11.0219	13.4355			6.91018	2.74492	5.95127	2.57313	4.12584	2.48427				11.0904	0.4144	10.5888	0.5922	10.7018	0.6167			5.5215	19.9831	4.97093	18.437	5.52775	21.6498
		10.4762	13.4617	11.3579	13.6252	11.0344	13.4494			6.91781	2.74871	5.95785	2.57291	4.13048	2.48472				11.1038	0.4207	10.5984	0.5831	10.7127	0.6342			5.52718	19.9506	4.97704	18.4449	5.53443	21.6508
		10.4887	13.4704	11.3695	13.6287	11.0462	13.443			6.92527	2.74969	5.96431	2.57768	4.13504	2.48713				11.1159	0.4165	10.6081	0.5957	10.7242	0.6174			5.53296	19.9615	4.98291	18.4565	5.54057	21.6486
		10.5005	13.4768	11.3819	13.6322	11.0574	13.4384			6.93277	2.75175	5.97069	2.57561	4.13952	2.48761				11.1274	0.4179	10.6185	0.5922	10.7363	0.6272			5.53904	19.9287	4.98835	18.461	5.54625	21.6552
		10.5118	13.4704	11.3953	13.6555	11.0683	13.4442			6.94036	2.75174	5.97715	2.57791	4.14405	2.48752				11.1385	0.4214	10.6299	0.5831	10.7487	0.6237			5.54543	19.9423	4.99339	18.4595	5.55168	21.6405
		10.5226	13.4774	11.4088	13.6485	11.0793	13.4355			6.94786	2.75274	5.98369	2.57954	4.14859	2.48959				11.1493	0.4158	10.6422	0.5929	10.7611	0.6188			5.55189	19.93	4.99825	18.4584	5.55714	21.6427
		10.5328	13.4739	11.4213	13.663	11.0908	13.4541			6.95518	2.75263	5.99015	2.57629	4.15304	2.48948				11.16	0.4235	10.6551	0.5831	10.7729	0.6356			5.55825	19.9191	5.00316	18.4599	5.56275	21.6385
		10.5427	13.4605	11.4328	13.6531	11.103	13.4494			6.96228	2.752	5.99642	2.58251	4.15739	2.4939				11.1712	0.4151	10.6679	0.595	10.7839	0.6188			5.56439	19.9114	5.00818	18.4645	5.5685	21.6346
		10.5527	13.4686	11.4439	13.6502	11.1154	13.4535			6.96929	2.75921	6.00254	2.57805	4.16171	2.49232				11.1833	0.4249	10.6798	0.5845	10.7944	0.63			5.57032	19.8983	5.01345	18.4666	5.57436	21.6414
		10.5635	13.4617	11.4548	13.6473	11.1276	13.4657			6.97629	2.76022	6.00846	2.58	4.16597	2.49331				11.1966	0.4228	10.6906	0.5866	10.8046	0.6258			5.57607	19.8726	5.01911	18.4743	5.58061	21.6391
		10.5753	13.4867	11.4654	13.6415	11.1395	13.4576			6.98326	2.76176	6.01435	2.58574	4.17024	2.49408				11.2103	0.4158	10.7006	0.5971	10.8149	0.6265			5.58175	19.8699	5.02483	18.4778	5.58689	21.6486
		10.5876	13.4849	11.4765	13.6496	11.1511	13.4739			6.99031	2.76125	6.02035	2.58411	4.17453	2.49461				11.2231	0.4284	10.7099	0.5824	10.8255	0.6384			5.58736	19.84	5.03029	18.4864	5.59286	21.6443
		10.5996	13.4902	11.4888	13.652	11.1627	13.4617			6.99732	2.7642	6.02646	2.58968	4.17885	2.49736				11.2346	0.4116	10.7195	0.5999	10.837	0.6223			5.593	19.8425	5.03537	18.4903	5.59846	21.6424
		10.6111	13.4995	11.5019	13.6624	11.1745	13.4774			7.00429	2.76504	6.03262	2.58738	4.18307	2.49761				11.2454	0.427	10.7302	0.5908	10.8497	0.6419			5.59864	19.8205	5.04026	18.4862	5.60386	21.6392
		10.6221	13.4902	11.5153	13.6764	11.1864	13.4768			7.01138	2.76529	6.03873	2.58838	4.18725	2.49905				11.2561	0.4179	10.7426	0.5971	10.863	0.6293			5.60439	19.8099	5.04508	18.4919	5.60921	21.634
		10.6328	13.503	11.5286	13.6828	11.198	13.4739			7.01871	2.76455	6.04496	2.59319	4.19149	2.50014				11.2667	0.4263	10.7562	0.5978	10.876	0.6293			5.61025	19.7989	5.05003	18.4933	5.61489	21.6419
		10.6434	13.489	11.542	13.6927	11.2097	13.489			7.02625	2.7669	6.05138	2.59475	4.19592	2.50027				11.2779	0.4249	10.7696	0.5887	10.8883	0.6363			5.61611	19.7789	5.05536	18.4978	5.62104	21.6368
		10.6542	13.4995	11.5545	13.691	11.2226	13.4873			7.03388	2.76686	6.05792	2.59968	4.20043	2.50238				11.2898	0.4235	10.7822	0.5943	10.8998	0.6223			5.62189	19.7802	5.06102	18.5085	5.6275	21.6474
		10.6651	13.5007	11.5661	13.6892	11.2361	13.51			7.04165	2.77155	6.06458	2.59868	4.20509	2.50454				11.3023	0.4256	10.7939	0.5957	10.9106	0.6314			5.62764	19.7498	5.06694	18.5137	5.63407	21.6527
		10.6765	13.5065	11.5773	13.6945	11.249	13.5117			7.04982	2.77387	6.07162	2.60074	4.20989	2.50716				11.3153	0.4172	10.805	0.5957	10.9208	0.6258			5.6335	19.7553	5.07281	18.5278	5.64061	21.6505
		10.6888	13.521	11.5884	13.684	11.2609	13.5129			7.05813	2.7769	6.07919	2.60199	4.21491	2.50824				11.3286	0.4256	10.8154	0.5936	10.9307	0.6314			5.6395	19.7308	5.07866	18.5296	5.64696	21.6604
		10.7022	13.528	11.5997	13.6939	11.2721	13.5158			7.06629	2.77462	6.08692	2.60074	4.22	2.50885				11.342	0.42	10.8251	0.5901	10.9412	0.6391			5.64564	19.7241	5.08439	18.5358	5.65311	21.6545
		10.715	13.5402	11.6118	13.6892	11.2832	13.5041			7.0742	2.77721	6.09427	2.60443	4.22485	2.5133				11.3544	0.4228	10.8349	0.602	10.9528	0.6244			5.65182	19.7201	5.08985	18.542	5.65896	21.6557
		10.7265	13.542	11.6246	13.7026	11.2946	13.5117			7.08174	2.78186	6.10096	2.60586	4.22933	2.51139				11.3658	0.4298	10.8456	0.5943	10.9652	0.6391			5.65793	19.7078	5.09506	18.541	5.66464	21.6548
		10.7369	13.5356	11.6378	13.7154	11.3055	13.5071			7.08902	2.7799	6.10708	2.60618	4.23352	2.51501				11.3766	0.427	10.8575	0.5943	10.9778	0.6321			5.66421	19.696	5.10017	18.5456	5.67025	21.6464
		10.7469	13.5321	11.651	13.7206	11.3162	13.5053			7.09616	2.78411	6.11296	2.6061	4.23757	2.51441				11.3874	0.4235	10.8701	0.602	10.9901	0.637			5.67068	19.7003	5.10519	18.5427	5.67586	21.6487
		10.7567	13.5251	11.6636	13.7247	11.3273	13.5187			7.10317	2.78025	6.11877	2.60768	4.24168	2.51207				11.3987	0.4333	10.8829	0.5894	11.0019	0.637					5.11024	18.5469	5.6815	21.6442
		10.7664	13.5169	11.6757	13.7218	11.3393	13.5076			7.11018	2.78489	6.12469	2.61058	4.24592	2.51609				11.4107	0.4242	10.8954	0.609	11.0133	0.6216					5.11534	18.5469	5.68729	21.6425
		10.7764	13.5251	11.6876	13.7317	11.3519	13.5315			7.11737	2.7825	6.13092	2.61014	4.25029	2.51468				11.4234	0.4382	10.9072	0.5894	11.0247	0.6454					5.12051	18.5468	5.69311	21.6425
		10.787	13.5199	11.699	13.7189	11.3649	13.5286			7.12478	2.78912	6.13735	2.61435	4.25483	2.51642				11.4363	0.4193	10.9186	0.5992	11.036	0.6314					5.12563	18.557	5.69889	21.6365
		10.7986	13.5367	11.71	13.723	11.3777	13.5396			7.13214	2.78988	6.14377	2.612	4.25936	2.51853				11.4488	0.4347	10.9296	0.5985	11.0471	0.6426					5.13071	18.5519	5.70479	21.6424
		10.8108	13.5344	11.7209	13.7224	11.3897	13.5443			7.13942	2.78664	6.15008	2.61345	4.26381	2.51832				11.4608	0.4256	10.94	0.588	11.0581	0.6426					5.13601	18.5591	5.71093	21.6401
		10.8232	13.5501	11.7331	13.7265	11.4012	13.5333			7.14652	2.78996	6.15619	2.61631	4.26813	2.52109				11.4726	0.4256	10.95	0.6104	11.0699	0.6258					5.14154	18.5633	5.71714	21.6474
		10.8351	13.5554	11.7467	13.7428	11.4128	13.5565			7.15357	2.78833	6.16212	2.61315	4.27227	2.52197				11.4843	0.4284	10.9607	0.5929	11.0824	0.6524					5.14716	18.5689	5.72325	21.6449
		10.8466	13.5577	11.7607	13.755	11.4244	13.5396			7.16054	2.79367	6.168	2.61986	4.27635	2.52192				11.4956	0.4193	10.9727	0.6125	11.0952	0.6265					5.15269	18.5757	5.72921	21.6438
		10.8578	13.5658	11.7739	13.7573	11.4357	13.5507			7.16759	2.79457	6.17392	2.62108	4.28053	2.52339				11.5064	0.4396	10.9856	0.5943	11.1075	0.644					5.15803	18.5775	5.73514	21.6496
		10.8688	13.5525	11.7863	13.7701	11.447	13.5466			7.17504	2.79474	6.18019	2.62243	4.28501	2.52513				11.5172	0.4214	10.9986	0.6006	11.119	0.6307					5.1633	18.5839	5.741	21.6415
		10.8795	13.5641	11.7984	13.7602	11.4588	13.5519			7.1829	2.79801	6.18692	2.624	4.28971	2.52565				11.5291	0.4361	11.0107	0.6062	11.1298	0.6384					5.1686	18.5841	5.74704	21.6507
		10.8904	13.5588	11.81	13.7655	11.4715	13.567			7.19103	2.80042	6.19396	2.6229	4.29456	2.52826				11.542	0.4263	11.0219	0.5929	11.1404	0.6482					5.17404	18.589	5.75329	21.6505
		10.9017	13.5664	11.821	13.7573	11.4847	13.5624			7.19924	2.80213	6.20104	2.62595	4.29939	2.52885				11.5553	0.4333	11.0327	0.609	11.1508	0.6307					5.17973	18.5986	5.75971	21.6536
		10.9138	13.5769	11.8315	13.7486	11.4969	13.5781			7.20741	2.8063	6.208	2.62694	4.30421	2.52896				11.5681	0.4347	11.0429	0.5943	11.1609	0.6503					5.1858	18.6036	5.76636	21.6575
		10.9262	13.5816	11.8421	13.7579	11.508	13.567			7.21531	2.80538	6.21473	2.62566	4.30891	2.5317				11.5803	0.4242	11.0524	0.6055	11.1712	0.6356					5.19216	18.6192	5.773	21.6563
		10.9384	13.5944	11.8539	13.748	11.5187	13.5693			7.22272	2.80912	6.22112	2.62728	4.31339	2.53365				11.5923	0.4333	11.0618	0.6083	11.1823	0.6349					5.1983	18.6235	5.77929	21.6639
		10.95	13.5897	11.8668	13.7789	11.5295	13.5717			7.22978	2.80754	6.22723	2.62733	4.31763	2.53468				11.6039	0.4256	11.072	0.6055	11.1942	0.6482					5.20386	18.625	5.78521	21.6566
		10.9608	13.5949	11.8807	13.7777	11.5404	13.5606			7.2367	2.80442	6.23323	2.63244	4.32176	2.53875				11.6148	0.4305	11.0832	0.6027	11.2067	0.6356					5.20898	18.6298	5.79093	21.6549
		10.9708	13.5879	11.8948	13.7992	11.5516	13.5752			7.24366	2.81036	6.23915	2.63065	4.32584	2.53719				11.6254	0.4319	11.0955	0.6041	11.2197	0.6482					5.21393	18.6226	5.79646	21.6502
		10.9805	13.5752	11.9079	13.8033	11.5638	13.5781			7.25071	2.80958	6.24515	2.63546	4.33	2.53585				11.6362	0.4319	11.1089	0.6097	11.2326	0.6405					5.21878	18.6222	5.80193	21.6406
		10.9903	13.585	11.9202	13.7951	11.577	13.5909			7.25786	2.81655	6.25127	2.63576	4.33424	2.53823				11.6478	0.4403	11.1226	0.609	11.2447	0.6475					5.2236	18.6198	5.80739	21.6401
		11.0006	13.5728	11.9325	13.8126	11.5901	13.6054			7.26504	2.81035	6.2575	2.6365	4.33856	2.53656				11.6604	0.4347	11.1353	0.5978	11.256	0.6517					5.22845	18.6185	5.813	21.6375
		11.0118	13.5879	11.9448	13.8039	11.6033	13.6037			7.27223	2.81293	6.26381	2.63819	4.34288	2.53989				11.6741	0.427	11.1468	0.6111	11.2667	0.6398					5.2335	18.621	5.81882	21.6374
		11.0242	13.592	11.9562	13.8091	11.6161	13.624			7.27951	2.81672	6.27004	2.64074	4.34712	2.54				11.688	0.4347	11.1577	0.6041	11.2772	0.6545					5.23877	18.6246	5.82486	21.6344
		11.0368	13.6037	11.9672	13.8045	11.6278	13.6077			7.28705	2.81405	6.27642	2.64354	4.35149	2.54032				11.7009	0.4256	11.168	0.6069	11.2879	0.6342					5.24411	18.6286	5.83079	21.6335
		11.0492	13.6205	11.979	13.8027	11.6389	13.6106			7.29473	2.81738	6.28292	2.64185	4.35605	2.54445				11.7127	0.4403	11.1782	0.6146	11.2991	0.6482					5.24925	18.63	5.83646	21.6331
		11.0615	13.6229	11.9921	13.8248	11.6495	13.6072			7.3025	2.82089	6.28958	2.64291	4.36064	2.54494				11.7241	0.4354	11.1889	0.5978	11.3111	0.6447					5.25433	18.6325	5.84207	21.6258
		11.0734	13.6322	12.0059	13.8237	11.6601	13.5984			7.31013	2.82242	6.29627	2.6463	4.36523	2.54562				11.7352	0.4305	11.2005	0.6237	11.3237	0.6412					5.25938	18.6292	5.84761	21.6276
		11.0844	13.6229	12.0188	13.8336	11.671	13.6112			7.31759	2.82441	6.30281	2.648	4.36968	2.54813				11.7457	0.4389	11.2132	0.6034	11.3366	0.6524					5.26445	18.6304	5.85332	21.6234
		11.0945	13.6205	12.0304	13.8318	11.6825	13.6002			7.32509	2.8237	6.30919	2.65049	4.37403	2.54695				11.7563	0.4291	11.2266	0.6167	11.3488	0.6328					5.2696	18.635	5.85918	21.623
		11.1042	13.6159	12.0412	13.8161	11.6946	13.6246			7.33277	2.82897	6.31554	2.65313	4.37829	2.54951				11.7677	0.4438	11.2391	0.6097	11.3601	0.6503					5.27486	18.6362	5.86525	21.6285
		11.1144	13.613	12.0519	13.8312	11.7071	13.6182			7.34058	2.82665	6.32212	2.65209	4.38275	2.55016				11.7804	0.4312	11.2502	0.6062	11.3706	0.6468					5.28043	18.641	5.87146	21.6218
		11.1256	13.62	12.0627	13.8068	11.7198	13.6299			7.34857	2.83035	6.32896	2.6542	4.38741	2.55208				11.7939	0.4382	11.2606	0.616	11.3806	0.6412					5.28619	18.6471	5.87771	21.6314
		11.1376	13.631	12.0736	13.8254	11.7324	13.6392			7.3567	2.83567	6.33608	2.65361	4.39232	2.55381				11.8071	0.4319	11.2708	0.602	11.3906	0.658					5.292	18.6538	5.88393	21.6258
		11.1496	13.6339	12.085	13.8114	11.7446	13.638			7.36478	2.82744	6.34331	2.6555	4.39739	2.55425				11.8192	0.4326	11.2807	0.6146	11.4016	0.6419					5.29772	18.6617	5.89004	21.6253
		11.1615	13.6403	12.0971	13.8208	11.7568	13.6491			7.37254	2.83884	6.35035	2.65624	4.40232	2.55846				11.8307	0.4445	11.2908	0.6069	11.414	0.6545					5.30321	18.6628	5.89596	21.627
		11.1728	13.6368	12.1099	13.8382	11.7687	13.6467			7.37991	2.83467	6.35696	2.65445	4.40696	2.55684				11.842	0.4326	11.3018	0.6174	11.4272	0.6461					5.30849	18.6627	5.90189	21.6211
		11.1838	13.6438	12.1235	13.8417	11.7795	13.6386			7.38705	2.83407	6.36319	2.65966	4.41136	2.56018				11.8532	0.4396	11.3139	0.6167	11.4402	0.6475					5.31379	18.6662	5.90804	21.6269
		11.1946	13.6386	12.1377	13.8685	11.7902	13.6491			7.39406	2.84217	6.36919	2.65884	4.41557	2.55945				11.8644	0.4368	11.3268	0.6062	11.4525	0.6566					5.31932	18.6652	5.91439	21.626
		11.2055	13.6438	12.151	13.8627	11.8023	13.6514			7.40094	2.8359	6.37508	2.66069	4.41971	2.55877				11.8758	0.4333	11.3399	0.6209	11.4641	0.6398					5.32495	18.6756	5.92071	21.6258
		11.216	13.6421	12.1632	13.8679	11.8157	13.6683			7.40781	2.842	6.38088	2.66095	4.42381	2.56087				11.8877	0.441	11.3525	0.6146	11.4751	0.6657					5.33051	18.6759	5.92679	21.6286
		11.2265	13.6409	12.1745	13.8667	11.8289	13.6694			7.41473	2.83933	6.38665	2.66163	4.42795	2.55903				11.9001	0.4368	11.3642	0.6118	11.4858	0.6447					5.33584	18.6783	5.93257	21.6224
		11.2376	13.6467	12.1857	13.8603	11.8412	13.6624			7.42183	2.84091	6.39262	2.66018	4.43216	2.56135				11.9133	0.4368	11.3749	0.6195	11.4962	0.6475					5.34101	18.6782	5.93814	21.6179
		11.2498	13.6543	12.1969	13.8667	11.8527	13.6811			7.4292	2.84223	6.39881	2.66555	4.43653	2.56319				11.9265	0.4368	11.3849	0.6069	11.5065	0.6587					5.34613	18.6779	5.94375	21.6122
		11.2624	13.6694	12.2082	13.8574	11.8638	13.6543			7.43661	2.84144	6.40523	2.66546	4.44104	2.56552				11.9389	0.4403	11.3944	0.6258	11.5173	0.6433					5.35124	18.6786	5.94954	21.6087
		11.2744	13.6764	12.2201	13.8667	11.8749	13.6758			7.44384	2.84858	6.41154	2.66585	4.44541	2.56844				11.9505	0.4466	11.4044	0.6097	11.5288	0.665					5.35629	18.6764	5.95539	21.6114
		11.2856	13.6671	12.2328	13.8795	11.8856	13.6537			7.45094	2.84579	6.41769	2.66819	4.44965	2.56437				11.9618	0.4354	11.4152	0.6146	11.5409	0.6454					5.36143	18.6822	5.96121	21.6065
		11.2964	13.6741	12.2465	13.8766	11.896	13.663			7.45804	2.84883	6.42388	2.66984	4.45392	2.57022				11.9728	0.4396	11.4269	0.6209	11.5535	0.6545					5.36686	18.6801	5.96707	21.6078
		11.3071	13.6648	12.2602	13.9057	11.9064	13.663			7.46518	2.84814	6.43015	2.67234	4.45827	2.57006				11.9837	0.4354	11.4395	0.6104	11.5662	0.6566					5.37249	18.6857	5.97304	21.605
		11.3177	13.6718	12.2731	13.8976	11.9175	13.6555			7.47246	2.85303	6.4365	2.67394	4.46269	2.57077				11.9946	0.4382	11.4524	0.6244	11.5784	0.6482					5.37808	18.6899	5.97914	21.6048
		11.3281	13.6706	12.2859	13.9075	11.9294	13.6799			7.47996	2.85534	6.44296	2.674	4.46717	2.57449				12.0057	0.4473	11.4649	0.609	11.5899	0.6657					5.38361	18.6923	5.98529	21.6059
		11.3384	13.659	12.2983	13.9121	11.9422	13.6694			7.48777	2.8548	6.44958	2.67656	4.47176	2.571				12.0175	0.4403	11.4768	0.6279	11.6014	0.6503					5.3891	18.6986	5.9915	21.6042
		11.3494	13.6805	12.31	13.9011	11.9558	13.7009			7.49571	2.85523	6.45638	2.67888	4.47643	2.57429				12.0305	0.4459	11.4885	0.6216	11.6124	0.6573					5.39466	18.6977	5.99775	21.6074
		11.3613	13.6758	12.3208	13.9092	11.9689	13.698			7.50357	2.85641	6.46338	2.68131	4.48115	2.57649				12.044	0.4396	11.4997	0.6118	11.6228	0.6538					5.40016	18.6984	6.00389	21.6011
		11.3738	13.6962	12.3319	13.8953	11.981	13.7049			7.51134	2.85949	6.47035	2.68413	4.48579	2.57735				12.0575	0.4382	11.5099	0.6307	11.6334	0.6524					5.40563	18.7042	6.01	21.6061
		11.3865	13.6991	12.3441	13.9156	11.9928	13.7113			7.51888	2.86082	6.47708	2.68546	4.49032	2.57806				12.0705	0.4417	11.5197	0.616	11.6449	0.6699					5.41109	18.7065	6.01621	21.6061
		11.3986	13.7067	12.3571	13.9139	12.0044	13.7003			7.52625	2.86262	6.48346	2.68416	4.49475	2.57959				12.0827	0.4347	11.5302	0.6272	11.6577	0.651					5.41669	18.7108	6.02246	21.602
		11.4098	13.7096	12.3705	13.9261	12.0156	13.7125			7.53375	2.86417	6.48988	2.68531	4.49928	2.58221				12.0941	0.4424	11.5419	0.6181	11.6707	0.665					5.42221	18.7117	6.02843	21.6057
		11.4205	13.702	12.3835	13.9372	12.0266	13.7038			7.54138	2.86491	6.49646	2.68626	4.50389	2.58055				12.1049	0.4438	11.5546	0.6188	11.6833	0.6594					5.42751	18.7082	6.03418	21.5957
		11.4311	13.7073	12.396	13.9296	12.0379	13.7026			7.54915	2.86754	6.50315	2.68728	4.50853	2.58298				12.1161	0.4431	11.5674	0.6265	11.6952	0.6524					5.43266	18.7114	6.03979	21.594
		11.4414	13.6968	12.4081	13.9377	12.0499	13.7206			7.55688	2.86846	6.50981	2.68826	4.51312	2.5861				12.128	0.4459	11.5799	0.6188	11.7067	0.6643					5.43767	18.7043	6.04536	21.587
		11.4517	13.698	12.4195	13.9313	12.0629	13.7177			7.56446	2.86665	6.51623	2.68848	4.51752	2.58285				12.1405	0.4389	11.5919	0.6258	11.7178	0.6489					5.44269	18.7071	6.05096	21.5811
		11.4627	13.7061	12.4304	13.9267	12.0764	13.7422			7.57196	2.87197	6.52242	2.68734	4.52179	2.58561				12.1533	0.4466	11.6032	0.6181	11.7281	0.6643					5.44774	18.7042	6.05668	21.5778
		11.4743	13.7061	12.441	13.9209	12.089	13.741			7.57938	2.87127	6.52846	2.69283	4.52597	2.58493				12.1661	0.4417	11.6134	0.6279	11.738	0.6566					5.45278	18.7031	6.06246	21.5761
		11.4865	13.7247	12.4518	13.9214	12.1008	13.7399			7.58652	2.87234	6.53446	2.69306	4.53019	2.58656				12.1786	0.4445	11.6229	0.6321	11.7481	0.6615					5.45779	18.7028	6.06825	21.5733
		11.4988	13.723	12.4635	13.9267	12.1121	13.748			7.59344	2.8738	6.54038	2.6958	4.53443	2.58955				12.1904	0.4494	11.6325	0.6181	11.7591	0.6622					5.46274	18.6996	6.07386	21.5682
		11.5103	13.7276	12.4764	13.9383	12.1231	13.7271			7.60031	2.87446	6.54635	2.69691	4.53867	2.58735				12.2014	0.4361	11.6431	0.6342	11.7709	0.6573					5.46776	18.7036	6.07943	21.5668
		11.521	13.7294	12.4904	13.9494	12.134	13.7451			7.60737	2.88128	6.55258	2.69684	4.54299	2.59248				12.2118	0.4466	11.6547	0.6223	11.7836	0.6685					5.4729	18.6991	6.08507	21.5598
		11.5314	13.7177	12.5042	13.9645	12.1451	13.7317			7.61473	2.87454	6.55904	2.70271	4.54744	2.59041				12.2219	0.4473	11.6673	0.6272	11.7964	0.6552					5.47826	18.7027	6.09089	21.5583
		11.5414	13.7271	12.5171	13.9622	12.1567	13.7422			7.62237	2.8815	6.56577	2.70319	4.55203	2.59467				12.2323	0.4487	11.6804	0.6265	11.8086	0.658					5.4838	18.7068	6.09696	21.562
		11.5512	13.7125	12.5295	13.9756	12.1688	13.7457			7.63009	2.87795	6.57246	2.70425	4.55664	2.59546				12.2433	0.4529	11.693	0.6146	11.8199	0.6699					5.48955	18.7112	6.10336	21.5602
		11.5616	13.7206	12.5415	13.9709	12.1815	13.7498			7.63786	2.88243	6.57904	2.69956	4.56123	2.5943				12.2555	0.4452	11.7048	0.6342	11.8309	0.6559					5.49546	18.7184	6.11004	21.5655
		11.5734	13.7276	12.5527	13.9668	12.1948	13.7742			7.64563	2.8869	6.58562	2.7048	4.56584	2.59953				12.2687	0.4529	11.7159	0.6209	11.842	0.6699					5.50151	18.7229	6.11682	21.5715
		11.5859	13.7329	12.5633	13.9616	12.2079	13.7655			7.6533	2.88188	6.59215	2.70523	4.57051	2.59773				12.2823	0.4417	11.7267	0.63	11.8528	0.6615					5.50745	18.7285	6.12343	21.5702
		11.5986	13.7579	12.574	13.9575	12.2198	13.7678			7.66089	2.89105	6.59865	2.70995	4.57512	2.60117				12.2955	0.4487	11.7369	0.6307	11.8636	0.6671					5.51318	18.7316	6.12957	21.5779
		11.6114	13.7515	12.586	13.9674	12.2306	13.7713			7.66857	2.88734	6.60523	2.71055	4.57979	2.60239				12.3084	0.4466	11.7468	0.6237	11.8748	0.6692					5.51858	18.7301	6.13557	21.5659
		11.6237	13.7736	12.5993	13.9738	12.2415	13.7608			7.67629	2.89001	6.612	2.7071	4.58453	2.60165				12.3207	0.4431	11.7573	0.637	11.887	0.6608					5.52375	18.7282	6.1415	21.5621
		11.635	13.7678	12.613	13.9831	12.2526	13.7742			7.68388	2.89465	6.61873	2.7122	4.5892	2.60587				12.3319	0.455	11.769	0.6216	11.9	0.6727					5.52883	18.7219	6.14721	21.5571
		11.6456	13.755	12.626	13.9977	12.2636	13.7602			7.69125	2.89001	6.62523	2.70886	4.59363	2.60166				12.3425	0.4431	11.7819	0.6349	11.9128	0.6629					5.53391	18.722	6.153	21.5492
		11.6554	13.762	12.6382	13.9901	12.2749	13.7695			7.69835	2.89815	6.63146	2.71143	4.59789	2.60761				12.3532	0.4557	11.7952	0.6237	11.9245	0.6713					5.53944	18.7273	6.15886	21.5503
		11.6653	13.7445	12.65	13.9983	12.2866	13.7789			7.70527	2.89353	6.63754	2.71484	4.60203	2.60707				12.365	0.4508	11.8078	0.6244	11.9356	0.6664					5.54516	18.7264	6.16475	21.542
		11.6758	13.7591	12.6617	13.9895	12.2989	13.7678			7.71219	2.89096	6.6435	2.71263	4.60605	2.60637				12.378	0.4438	11.8196	0.6356	11.9465	0.6664					5.55062	18.7322	6.17057	21.5428
		11.6869	13.7544	12.6732	13.9878	12.3116	13.7975			7.71911	2.89911	6.6495	2.71603	4.61016	2.60875				12.3913	0.4508	11.8307	0.6188	11.9572	0.672					5.55583	18.7265	6.17636	21.5373
		11.6983	13.7591	12.6847	13.9971	12.3239	13.7742			7.72616	2.89582	6.65562	2.71415	4.61435	2.60628				12.4041	0.4452	11.8413	0.6356	11.9679	0.6587					5.56091	18.726	6.18211	21.5315
		11.7101	13.7719	12.6962	13.9895	12.3359	13.7992			7.7333	2.90126	6.66177	2.71616	4.61861	2.61046				12.4162	0.4536	11.8515	0.6265	11.9791	0.6762					5.56589	18.7234	6.18779	21.5296
		11.7219	13.7701	12.7084	14.0041	12.3476	13.794			7.74049	2.89706	6.66792	2.72131	4.62285	2.60755				12.4279	0.4508	11.8619	0.6342	11.9908	0.6706					5.57084	18.7182	6.19332	21.5218
		11.7335	13.7812	12.7217	14.0076	12.3592	13.7887			7.74772	2.90372	6.67404	2.72185	4.62704	2.6108				12.4394	0.4473	11.8727	0.637	12.0031	0.6692					5.57582	18.718	6.19882	21.5191
		11.7448	13.7783	12.7361	14.0326	12.3704	13.8062			7.75509	2.90609	6.68015	2.72253	4.63123	2.61432				12.4506	0.4606	11.8841	0.6293	12.016	0.6783					5.5808	18.7146	6.2045	21.5141
		11.7559	13.7829	12.75	14.0367	12.3819	13.7876			7.7625	2.90102	6.68642	2.72445	4.63552	2.61141				12.4617	0.4466	11.8964	0.6391	12.0289	0.6622					5.58595	18.7163	6.21046	21.5114
		11.7665	13.7794	12.7624	14.0309	12.394	13.8143			7.77009	2.90763	6.69292	2.72573	4.63997	2.61552				12.4727	0.4557	11.9091	0.6258	12.0411	0.6727					5.59148	18.7171	6.21679	21.5164
		11.7763	13.7678	12.7739	14.0396	12.4068	13.8068			7.77817	2.90713	6.69969	2.73068	4.64461	2.61234				12.4844	0.448	11.9212	0.6307	12.0524	0.6664					5.59726	18.7205	6.22318	21.5179
		11.7867	13.7812	12.7852	14.0239	12.4198	13.8208			7.78661	2.91043	6.70673	2.7301	4.64944	2.61581				12.4972	0.4508	11.9322	0.6363	12.0631	0.6734					5.60305	18.7223	6.22954	21.5171
		11.7984	13.7771	12.7965	14.0314	12.4323	13.8336			7.79518	2.91457	6.71385	2.73156	4.65437	2.62186				12.5109	0.4585	11.9428	0.6293	12.0734	0.6762					5.60884	18.7269	6.23582	21.5163
		11.8111	13.7975	12.8074	14.0192	12.4444	13.8237			7.80357	2.91029	6.72092	2.73038	4.65925	2.61858				12.5241	0.4417	11.9534	0.6468	12.0837	0.6713					5.61446	18.7298	6.24204	21.5132
		11.824	13.8109	12.8182	14.0268	12.4561	13.8318			7.8117	2.92	6.72781	2.7346	4.66395	2.62394				12.5364	0.462	11.9638	0.6272	12.0944	0.6769					5.61989	18.7264	6.248	21.5106
		11.8362	13.8062	12.8296	14.0262	12.4674	13.826			7.81951	2.91594	6.73442	2.73328	4.66843	2.62027				12.5479	0.4431	11.9742	0.6412	12.1058	0.6699					5.6251	18.7239	6.25379	21.4979
		11.8475	13.8149	12.8423	14.0274	12.4784	13.8202			7.82679	2.91902	6.74065	2.73495	4.67283	2.62349				12.5592	0.4557	11.9849	0.6384	12.1178	0.6692					5.63021	18.7228	6.2595	21.5081
		11.8585	13.8062	12.8559	14.0466	12.4891	13.8301			7.83384	2.92355	6.74677	2.7372	4.67725	2.62375				12.5702	0.4529	11.9964	0.6363	12.1301	0.6741					5.63541	18.719	6.26529	21.4949
		11.8693	13.8143	12.8697	14.0535	12.5001	13.8109			7.8408	2.91824	6.75292	2.73216	4.68165	2.62246				12.5808	0.4515	12.0088	0.6391	12.1421	0.6692					5.64065	18.7196	6.27111	21.4889
		11.8796	13.801	12.8829	14.0623	12.5115	13.8341			7.84781	2.92265	6.75923	2.73768	4.68611	2.62804				12.5915	0.4606	12.0216	0.6237	12.1538	0.6776					5.64583	18.717	6.27693	21.49
		11.8897	13.801	12.8952	14.06	12.5238	13.8295			7.85487	2.92094	6.76558	2.73743	4.69056	2.62554				12.6027	0.4494	12.0342	0.6503	12.1652	0.6734					5.65091	18.7111	6.28261	21.4804
		11.8999	13.805	12.9067	14.0565	12.5371	13.8429			7.86192	2.92406	6.77177	2.739	4.69496	2.63019				12.615	0.462	12.0463	0.6265	12.1765	0.6706					5.65586	18.7118	6.28832	21.4788
		11.9108	13.7998	12.9178	14.0565	12.5501	13.858			7.86902	2.92604	6.77777	2.74338	4.69925	2.63086				12.6282	0.4487	12.0581	0.644	12.1873	0.6769					5.661	18.7043	6.29407	21.4706
		11.9225	13.8167	12.9289	14.0535	12.5622	13.8417			7.87616	2.92249	6.78373	2.73883	4.70347	2.62864				12.6417	0.4529	12.0694	0.6363	12.1978	0.6713					5.6664	18.7101	6.30004	21.4733
		11.935	13.8272	12.9403	14.053	12.5737	13.8673			7.8833	2.92728	6.78981	2.74459	4.70768	2.63087				12.6552	0.4585	12.0797	0.6419	12.2088	0.6818					5.67199	18.7112	6.30621	21.4686
		11.9477	13.8295	12.9523	14.06	12.5854	13.8464			7.89027	2.92437	6.79592	2.74148	4.71189	2.62824				12.6677	0.4501	12.0898	0.6468	12.2207	0.6776					5.67755	18.711	6.31229	21.4686
		11.9596	13.8429	12.965	14.0652	12.597	13.8592			7.89719	2.9284	6.80196	2.74549	4.71613	2.63393				12.6793	0.4599	12.1009	0.6391	12.2335	0.6762					5.68292	18.7108	6.31814	21.4635
		11.9707	13.8359	12.9786	14.0832	12.6082	13.8586			7.9042	2.92855	6.808	2.75021	4.72043	2.63222				12.6903	0.455	12.113	0.6433	12.2465	0.679					5.68819	18.7061	6.32386	21.4601
		11.9818	13.84	12.9925	14.0861	12.6191	13.8487			7.91152	2.92628	6.81431	2.74634	4.72491	2.63307				12.7012	0.4515	12.1258	0.6391	12.259	0.6699					5.69346	18.7101	6.32957	21.4589
		11.9925	13.8353	13.0056	14.0978	12.6308	13.8702			7.91924	2.93504	6.82096	2.75408	4.72957	2.63979				12.7123	0.4613	12.1383	0.6377	12.2711	0.6853					5.69874	18.7046	6.33543	21.4551
		12.0028	13.8324	13.0175	14.0896	12.6432	13.8528			7.92723	2.93125	6.828	2.75331	4.73443	2.63379				12.7239	0.448	12.1504	0.6419	12.2825	0.6692					5.70407	18.7076	6.34154	21.4554
		12.0132	13.8411	13.0287	14.0908	12.6559	13.8778			7.93527	2.9392	6.83508	2.75405	4.73925	2.63918				12.7361	0.4641	12.1619	0.6405	12.2932	0.679					5.70954	18.7065	6.34796	21.4529
		12.0242	13.8307	13.0394	14.0815	12.6683	13.8749			7.94326	2.93471	6.84196	2.75399	4.74408	2.64109				12.749	0.4529	12.1725	0.6426	12.3033	0.679					5.71545	18.7114	6.35479	21.4581
		12.036	13.851	13.0498	14.0774	12.6801	13.8737			7.95094	2.93655	6.84877	2.75673	4.74888	2.64084				12.7623	0.4599	12.1825	0.6482	12.3132	0.6706					5.72175	18.717	6.36164	21.4639
		12.0485	13.8464	13.0605	14.0722	12.6914	13.8871			7.95839	2.93846	6.8555	2.75899	4.75347	2.64747				12.775	0.4592	12.1922	0.6356	12.3237	0.6874					5.72779	18.7178	6.36807	21.4588
		12.0609	13.8621	13.0726	14.0856	12.7026	13.8702			7.96567	2.93683	6.86196	2.75803	4.75787	2.64337				12.7867	0.4494	12.202	0.6524	12.3351	0.6734					5.73339	18.7204	6.37404	21.4557
		12.0723	13.8592	13.0863	14.0943	12.714	13.8848			7.97286	2.94783	6.86823	2.76096	4.76211	2.64627				12.7977	0.4683	12.2125	0.6377	12.3477	0.6874					5.73866	18.7144	6.37979	21.4511
		12.0829	13.858	13.1005	14.1118	12.7256	13.8819			7.97996	2.94119	6.87446	2.76294	4.76632	2.64713				12.8084	0.4473	12.2242	0.6559	12.3612	0.6734					5.74376	18.7103	6.3855	21.4402
		12.0932	13.8563	13.1143	14.1211	12.7372	13.8766			7.98705	2.94375	6.88069	2.76038	4.77061	2.64608				12.8189	0.4669	12.2373	0.6405	12.3744	0.6804					5.74888	18.7055	6.39118	21.4374
		12.1032	13.8446	13.1275	14.1228	12.7491	13.897			7.9942	2.9455	6.88696	2.76498	4.77485	2.64909				12.8296	0.4585	12.2507	0.644	12.3866	0.6867					5.75393	18.7022	6.39679	21.4316
		12.1133	13.8487	13.1398	14.1286	12.7616	13.8888			8.00134	2.94665	6.89327	2.76276	4.77904	2.64565				12.8413	0.4578	12.2635	0.651	12.3978	0.6811					5.75897	18.7012	6.40261	21.4226
		12.1239	13.8469	13.1514	14.1199	12.7751	13.9203			8.00853	2.94915	6.89942	2.76741	4.78315	2.64889				12.8543	0.4697	12.2757	0.6377	12.4086	0.6825					5.76424	18.6989	6.40868	21.4227
		12.1351	13.8528	13.1623	14.124	12.7883	13.9104			8.01594	2.94558	6.90562	2.7683	4.78733	2.64928				12.8679	0.4543	12.2874	0.6489	12.4189	0.6769					5.76968	18.696	6.41482	21.423
		12.1466	13.8586	13.1728	14.1083	12.8003	13.9156			8.02362	2.95006	6.91204	2.76385	4.79173	2.6502				12.8813	0.4627	12.2981	0.6391	12.4289	0.6853					5.77504	18.6983	6.42075	21.4201
		12.159	13.872	13.1839	14.1112	12.8112	13.9145			8.03134	2.95349	6.91873	2.76824	4.79629	2.65167				12.8942	0.455	12.3077	0.6489	12.4392	0.6846					5.78019	18.6911	6.42643	21.4105
		12.1717	13.8766	13.1959	14.117	12.8219	13.8947			8.03888	2.95505	6.92546	2.76749	4.80091	2.65183				12.9063	0.4627	12.3171	0.6489	12.4504	0.6797					5.78514	18.6861	6.43186	21.4072
		12.1836	13.8795	13.2089	14.1269	12.8327	13.911			8.04625	2.95694	6.93196	2.76986	4.80536	2.65605				12.9178	0.4606	12.3273	0.6482	12.4626	0.6902					5.79005	18.6826	6.43718	21.3933
		12.1947	13.8819	13.2222	14.1362	12.8434	13.8935			8.05339	2.95273	6.93812	2.77188	4.80963	2.65275				12.9285	0.4536	12.3387	0.651	12.4751	0.6804					5.7951	18.6782	6.44264	21.391
		12.2051	13.8825	13.2354	14.1426	12.8543	13.9051			8.06071	2.95511	6.94415	2.77268	4.81379	2.65704				12.939	0.4669	12.3512	0.6454	12.4872	0.6867					5.80024	18.6767	6.44839	21.3873
		12.2154	13.8755	13.2479	14.1484	12.8657	13.908			8.06839	2.95999	6.95035	2.77686	4.81808	2.65737				12.9498	0.4613	12.3639	0.6517	12.4988	0.6888					5.80555	18.6753	6.45443	21.384
		12.2258	13.8819	13.2597	14.142	12.8778	13.9034			8.07643	2.96029	6.95681	2.77695	4.82264	2.6557				12.9615	0.4634	12.3761	0.6503	12.5101	0.6839					5.81104	18.6767	6.46071	21.3905
		12.2364	13.8795	13.2714	14.1397	12.8907	13.9261			8.0846	2.96285	6.96346	2.77904	4.82733	2.66312				12.9739	0.4648	12.3877	0.6447	12.5213	0.6972					5.8167	18.6775	6.46707	21.385
		12.2477	13.8772	13.2827	14.1443	12.9038	13.9261			8.0929	2.96129	6.97038	2.77979	4.83219	2.6598				12.9866	0.4536	12.3989	0.6496	12.5327	0.6825					5.82239	18.6786	6.47346	21.3887
		12.2597	13.8953	13.2936	14.1344	12.9169	13.9412			8.10112	2.96811	6.9775	2.78228	4.83717	2.66454				12.9994	0.4732	12.4098	0.6475	12.5442	0.6958					5.82808	18.6768	6.47975	21.3839
		12.2719	13.8935	13.3044	14.1368	12.9295	13.9459			8.10902	2.96467	6.98446	2.78263	4.84205	2.66509				13.0123	0.4606	12.4206	0.6524	12.5559	0.6811					5.83361	18.6753	6.48596	21.3814
		12.2839	13.9051	13.3161	14.142	12.9416	13.9337			8.11656	2.96545	6.99112	2.78071	4.84669	2.6636				13.025	0.4648	12.4312	0.6531	12.5679	0.6902					5.8392	18.6744	6.49214	21.3827
		12.2956	13.9069	13.3298	14.1583	12.9531	13.9575			8.12371	2.97275	6.99738	2.78184	4.85112	2.66895				13.0372	0.4662	12.4421	0.6482	12.5807	0.6881					5.84492	18.6745	6.49839	21.3769
		12.3071	13.9063	13.3451	14.1764	12.9639	13.9302			8.13071	2.96917	7.00335	2.78189	4.85531	2.66646				13.0487	0.4571	12.4539	0.6552	12.594	0.6783					5.85071	18.675	6.50461	21.3759
		12.3182	13.9098	13.3599	14.1874	12.9749	13.9529			8.13763	2.97515	7.00919	2.78253	4.85939	2.66838				13.0594	0.4746	12.4667	0.6461	12.6065	0.693					5.85626	18.6737	6.5105	21.3717
		12.3286	13.9069	13.3728	14.195	12.9864	13.9372			8.14451	2.96991	7.01496	2.78836	4.86347	2.66856				13.07	0.4543	12.4796	0.6566	12.6176	0.6846					5.86148	18.6659	6.51607	21.3645
		12.339	13.911	13.3846	14.1874	12.9985	13.9453			8.15152	2.97218	7.02081	2.78671	4.8676	2.66716				13.0814	0.4739	12.4919	0.6517	12.6279	0.6909					5.86633	18.6607	6.52143	21.354
		12.35	13.904	13.3962	14.1874	13.0108	13.9593			8.15884	2.98016	7.02681	2.78798	4.87184	2.67178				13.0945	0.4655	12.5032	0.6468	12.6381	0.6916					5.87105	18.6533	6.52671	21.343
		12.3617	13.9226	13.407	14.1775	13.0231	13.9476			8.16647	2.97483	7.03312	2.78908	4.87627	2.67073				13.1084	0.4606	12.514	0.6615	12.6486	0.6832					5.87581	18.6443	6.53221	21.3405
		12.3738	13.9191	13.4174	14.1717	13.0353	13.9692			8.17388	2.98134	7.03958	2.78668	4.8808	2.67303				13.1214	0.4718	12.5248	0.6503	12.6589	0.6916					5.88066	18.6388	6.53807	21.3347
		12.3857	13.9273	13.428	14.1717	13.0468	13.9569			8.18094	2.97736	7.04588	2.79166	4.88525	2.6709				13.1331	0.4564	12.5354	0.6629	12.6692	0.6916					5.88578	18.6345	6.54411	21.3332
		12.3972	13.9273	13.4396	14.1723	13.0579	13.9604			8.18777	2.9799	7.05192	2.78594	4.88955	2.67197				13.1444	0.4718	12.5456	0.651	12.6801	0.693					5.89134	18.6366	6.55021	21.3349
		12.4086	13.9296	13.4524	14.1787	13.0688	13.9616			8.19455	2.98243	7.05796	2.79755	4.89379	2.67609				13.1558	0.4634	12.556	0.6552	12.6918	0.6972					5.89706	18.6386	6.55621	21.3244
		12.4197	13.9331	13.466	14.1921	13.0797	13.9482			8.20147	2.97935	7.06412	2.79404	4.89797	2.67314				13.1666	0.4606	12.5672	0.6587	12.7044	0.6825					5.90259	18.6342	6.56211	21.3273
		12.4302	13.9313	13.4796	14.2008	13.0908	13.9633			8.20875	2.98377	7.07035	2.79709	4.90221	2.67643				13.1769	0.4725	12.5793	0.6482	12.717	0.6986					5.90799	18.6349	6.56804	21.3193
		12.4403	13.9197	13.4924	14.2049	13.1027	13.9581			8.21621	2.98353	7.07673	2.80185	4.90664	2.67554				13.1874	0.4585	12.5918	0.6636	12.7293	0.6825					5.91339	18.63	6.57404	21.3234
		12.4504	13.9296	13.5041	14.2043	13.1157	13.9727			8.22393	2.98606	7.08338	2.7959	4.91128	2.67711				13.1986	0.4725	12.6043	0.6559	12.7413	0.6972					5.91885	18.6299	6.58011	21.3194
		12.4608	13.9214	13.5151	14.195	13.1294	13.9884			8.23192	2.9875	7.09023	2.80534	4.91605	2.68188				13.2108	0.4648	12.6165	0.6573	12.7529	0.6965					5.92431	18.6274	6.58618	21.3153
		12.4718	13.929	13.5262	14.1956	13.1426	13.9895			8.24009	2.98704	7.09723	2.80354	4.92096	2.68036				13.224	0.4627	12.628	0.6587	12.7641	0.6888					5.92971	18.6233	6.59225	21.3116
		12.4838	13.9389	13.5375	14.1915	13.1553	14.0116			8.24821	2.99283	7.10423	2.80726	4.92581	2.68506				13.2378	0.4697	12.6387	0.6545	12.7749	0.7063					5.93518	18.6228	6.59857	21.3103
		12.4965	13.9418	13.5486	14.1956	13.1678	13.9971			8.25612	2.99036	7.11108	2.80911	4.93051	2.68325				13.2514	0.4578	12.649	0.6657	12.786	0.6846					5.9408	18.6192	6.60504	21.3138
		12.509	13.9569	13.5602	14.1961	13.1794	14.0035			8.26393	2.9928	7.11777	2.80575	4.93517	2.68675				13.2641	0.4753	12.6593	0.651	12.7977	0.7014					5.94656	18.6189	6.61139	21.308
		12.5206	13.9494	13.5727	14.2095	13.1902	13.9988			8.27165	2.99481	7.12458	2.80805	4.93987	2.6884				13.276	0.4606	12.6701	0.6629	12.8101	0.6951					5.95225	18.6161	6.61754	21.3072
		12.5317	13.9674	13.5864	14.2194	13.2005	13.9884			8.27929	2.99264	7.13142	2.80654	4.94459	2.68542				13.2872	0.4683	12.6816	0.6636	12.8225	0.6916					5.95778	18.6133	6.62336	21.3014
		12.5428	13.9488	13.6007	14.2293	13.2111	13.9971			8.28674	2.99838	7.13812	2.80916	4.94923	2.69205				13.2978	0.4718	12.6939	0.6573	12.8347	0.7063					5.96305	18.6038	6.62904	21.2922
		12.5534	13.9575	13.6143	14.2398	13.2227	13.9855			8.29384	2.9917	7.14446	2.8118	4.95365	2.69022				13.3086	0.4578	12.7067	0.6657	12.8465	0.686					5.96813	18.5967	6.63464	21.2877
		12.5638	13.9511	13.6266	14.2322	13.235	14.0012			8.3008	2.99855	7.15062	2.80846	4.95784	2.6891				13.3202	0.4781	12.7192	0.6503	12.8578	0.7091					5.97311	18.5933	6.64025	21.2783
		12.5743	13.9476	13.638	14.2369	13.2474	14.0012			8.3079	2.99905	7.15665	2.81328	4.96184	2.69255				13.3326	0.4676	12.7308	0.6587	12.8686	0.6958					5.97815	18.5842	6.64596	21.2742
		12.5856	13.9616	13.6489	14.2247	13.2593	14.0053			8.31513	3.00119	7.16262	2.81186	4.96581	2.68888				13.3458	0.4739	12.7415	0.6587	12.8792	0.7					5.9833	18.5812	6.65171	21.2702
		12.5977	13.9622	13.6594	14.2223	13.2709	14.0122			8.32241	3.00267	7.16873	2.81774	4.96995	2.69315				13.3594	0.4725	12.7516	0.6538	12.8896	0.7077					5.9885	18.5778	6.65754	21.2658
		12.6099	13.9738	13.6704	14.2247	13.2824	14.0012			8.32964	2.99965	7.17512	2.81881	4.97424	2.69195				13.3723	0.4599	12.7614	0.672	12.9002	0.6909					5.99368	18.5716	6.66332	21.2611
		12.6215	13.9732	13.6825	14.2241	13.2938	14.0169			8.33688	3.00602	7.18154	2.81879	4.97861	2.69314				13.3842	0.4753	12.7712	0.658	12.9117	0.7147					5.99873	18.5658	6.66896	21.2531
		12.6323	13.9715	13.6956	14.2392	13.3054	14.0082			8.3442	3.00556	7.18792	2.82415	4.98301	2.69548				13.3955	0.4662	12.782	0.6692	12.9244	0.6818					6.00368	18.5577	6.67461	21.2482
		12.6428	13.9721	13.7091	14.2462	13.3169	14.0099			8.35161	3.00731	7.19427	2.81784	4.98741	2.69607				13.4061	0.4746	12.7943	0.6643	12.9373	0.6993					6.00872	18.5514	6.68039	21.245
		12.6532	13.9645	13.7226	14.2602	13.3283	14.0233			8.35911	3.00817	7.20062	2.82489	4.99181	2.69877				13.4164	0.4725	12.8077	0.6566	12.9499	0.7007					6.01403	18.5515	6.6865	21.2464
		12.6637	13.9703	13.7362	14.2607	13.3402	14.0134			8.36665	3.00845	7.20704	2.82589	4.99624	2.69795				13.427	0.4725	12.821	0.6685	12.9622	0.6923					6.01969	18.5492	6.693	21.2487
		12.6745	13.9686	13.749	14.2672	13.3533	14.0384			8.37429	3.01065	7.21358	2.82313	5.00075	2.70096				13.4388	0.4795	12.8335	0.6489	12.974	0.7049					6.02563	18.5513	6.69964	21.2463
		12.6857	13.9738	13.7606	14.2689	13.367	14.0378			8.38192	3.01243	7.22015	2.83043	5.00533	2.70014				13.4513	0.4634	12.8452	0.6727	12.9851	0.6951					6.03161	18.551	6.70618	21.2528
		12.6976	13.986	13.7712	14.2578	13.3799	14.0454			8.3896	3.0157	7.22681	2.82451	5.01	2.69975				13.4643	0.4753	12.8564	0.6615	12.9955	0.7063					6.03746	18.5522	6.71239	21.2476
		12.7101	13.9843	13.7817	14.2538	13.3917	14.0512			8.3975	3.01159	7.23358	2.82931	5.01472	2.70399				13.4779	0.4746	12.867	0.6622	13.0056	0.7014					6.04305	18.5504	6.71843	21.2441
		12.723	14.0134	13.793	14.2543	13.403	14.0367			8.4058	3.01698	7.24065	2.83138	5.01957	2.70454				13.4917	0.4683	12.8771	0.672	13.0161	0.6972					6.04851	18.5422	6.72439	21.2439
		12.7354	14.0041	13.8055	14.2532	13.4144	14.0565			8.41402	3.01854	7.24785	2.82983	5.02443	2.70863				13.5043	0.4802	12.8872	0.6587	13.0278	0.7098					6.05379	18.5384	6.73039	21.2338
		12.7466	14.0053	13.8189	14.2753	13.4256	14.0343			8.42174	3.02175	7.25465	2.8349	5.02909	2.70771				13.5158	0.4634	12.8981	0.6748	13.0402	0.6958					6.05896	18.5302	6.73657	21.232
		12.757	14.0053	13.8324	14.2747	13.4363	14.0431			8.42897	3.0238	7.26092	2.82781	5.03352	2.7061				13.5265	0.4739	12.9098	0.6601	13.0527	0.7105					6.06452	18.5273	6.74275	21.2258
		12.767	13.989	13.8455	14.2887	13.447	14.0384			8.43585	3.02116	7.26677	2.83415	5.03776	2.70937				13.5368	0.4781	12.922	0.6636	13.0646	0.7014					6.07034	18.5269	6.74879	21.2236
		12.777	13.9971	13.8577	14.2805	13.4583	14.0367			8.44246	3.02184	7.27242	2.83104	5.04187	2.70559				13.5476	0.4711	12.9342	0.6699	13.076	0.6951					6.07594	18.5224	6.75461	21.2198
		12.787	13.982	13.8696	14.2916	13.4706	14.0547			8.44902	3.02312	7.27815	2.83089	5.04595	2.71024				13.559	0.4865	12.9462	0.658	13.0868	0.7112					6.08126	18.5169	6.76029	21.2094
		12.7972	13.9971	13.8814	14.2875	13.4834	14.0472			8.45585	3.02195	7.28404	2.8368	5.05005	2.71085				13.571	0.4669	12.9577	0.6748	13.0974	0.7					6.08638	18.5069	6.76596	21.2073
		12.808	13.9855	13.8927	14.2799	13.4965	14.0733			8.4629	3.02825	7.29008	2.83089	5.05424	2.71097				13.5836	0.4893	12.9689	0.658	13.1084	0.7147					6.09143	18.5024	6.77171	21.198
		12.8197	14.0018	13.9034	14.2875	13.5094	14.071			8.47013	3.02415	7.29612	2.83939	5.05851	2.71121				13.5963	0.4718	12.9799	0.6685	13.1196	0.7056					6.09647	18.4937	6.77736	21.1921
		12.8321	14.0116	13.9143	14.2736	13.5214	14.0681			8.47723	3.02564	7.30212	2.83661	5.06277	2.71064				13.6087	0.4746	12.9904	0.6734	13.1308	0.7056					6.10139	18.4836	6.78286	21.1855
		12.8448	14.0175	13.9264	14.2928	13.5328	14.0768			8.48424	3.02809	7.30808	2.83754	5.06701	2.71267				13.6209	0.4774	13.0005	0.6622	13.1426	0.7147					6.10624	18.478	6.78843	21.1764
		12.8572	14.0227	13.9403	14.2904	13.5441	14.0629			8.49129	3.02925	7.31396	2.83981	5.07123	2.71457				13.6328	0.4662	13.011	0.6888	13.155	0.7014					6.11123	18.4698	6.79421	21.176
		12.869	14.032	13.9547	14.3085	13.555	14.0751			8.49848	3.03141	7.31988	2.83954	5.07536	2.71455				13.6441	0.4844	13.0225	0.6601	13.1676	0.7168					6.11653	18.4683	6.80014	21.1703
		12.8805	14.0297	13.9683	14.3166	13.566	14.0629			8.50612	3.0291	7.32608	2.84863	5.07968	2.71635				13.6548	0.4676	13.0354	0.6769	13.1799	0.7056					6.12193	18.4618	6.80614	21.1717
		12.8912	14.0297	13.9808	14.3213	13.5776	14.0646			8.51415	3.03359	7.33269	2.84274	5.08432	2.71702				13.6658	0.4795	13.0486	0.665	13.1917	0.7084					6.12743	18.4604	6.81229	21.1676
		12.9017	14.0285	13.9927	14.3271	13.5901	14.0815			8.5225	3.03395	7.33985	2.84679	5.08933	2.72023				13.6779	0.4823	13.061	0.6615	13.2031	0.7119					6.13295	18.4584	6.8185	21.1653
		12.9125	14.0268	14.0041	14.3108	13.6034	14.0786			8.53089	3.03594	7.34735	2.84894	5.09448	2.72019				13.691	0.4732	13.0726	0.6853	13.2144	0.6958					6.13851	18.453	6.82464	21.1666
		12.9239	14.0343	14.015	14.3079	13.6169	14.1077			8.53902	3.03728	7.35469	2.84528	5.09957	2.72471				13.7045	0.4802	13.084	0.6615	13.2254	0.714					6.14404	18.4521	6.83071	21.1592
		12.9357	14.0309	14.0254	14.3032	13.6292	14.0943			8.54696	3.04008	7.36181	2.85389	5.10443	2.72704				13.7179	0.4739	13.095	0.6797	13.236	0.7028					6.14951	18.4468	6.83668	21.158
		12.9474	14.0472	14.0363	14.2992	13.6403	14.0966			8.55482	3.04254	7.36858	2.84806	5.10904	2.72396				13.7309	0.4781	13.1053	0.6671	13.2466	0.714					6.15491	18.4416	6.84264	21.1508
		12.959	14.0396	14.0482	14.312	13.651	14.0972			8.56246	3.04281	7.37496	2.85245	5.11341	2.72585				13.7432	0.4788	13.1152	0.6713	13.2578	0.7175					6.16037	18.4404	6.84857	21.1479
		12.9701	14.0489	14.0612	14.323	13.6615	14.0745			8.56982	3.04526	7.38123	2.85403	5.11779	2.7269				13.7547	0.4753	13.1255	0.679	13.2699	0.7077					6.16584	18.4313	6.85457	21.1468
		12.9807	14.0373	14.0756	14.3382	13.6719	14.0949			8.5771	3.04682	7.3875	2.85428	5.12224	2.72815				13.7651	0.4851	13.1366	0.6671	13.2825	0.7196					6.17126	18.4275	6.86054	21.1354
		12.9908	14.0326	14.0902	14.3492	13.6828	14.0757			8.58433	3.04445	7.39385	2.85869	5.12675	2.72869				13.775	0.4774	13.1486	0.6818	13.2951	0.707					6.1766	18.424	6.86643	21.1375
		13.0006	14.0343	14.1034	14.3451	13.695	14.0925			8.59165	3.04825	7.40031	2.85789	5.13123	2.72869				13.7852	0.483	13.1616	0.6713	13.3074	0.7077					6.18184	18.415	6.87229	21.1296
		13.0103	14.0175	14.1155	14.3574	13.708	14.1013			8.59893	3.04876	7.40677	2.86149	5.1356	2.73095				13.7966	0.4844	13.1747	0.6671	13.3188	0.7133					6.18705	18.4117	6.87818	21.1276
		13.0206	14.0291	14.1272	14.344	13.7214	14.1053			8.60621	3.05059	7.41312	2.85716	5.13987	2.72906				13.8092	0.4711	13.1869	0.6804	13.3297	0.7063					6.19245	18.4042	6.88418	21.1259
		13.0316	14.0303	14.1385	14.3457	13.7347	14.1269			8.61339	3.05054	7.41946	2.85785	5.14411	2.73067				13.8228	0.4893	13.1982	0.6657	13.3404	0.7217					6.19804	18.4037	6.89029	21.1199
		13.0437	14.0437	14.1488	14.3376	13.7474	14.1182			8.62054	3.04917	7.42573	2.86268	5.14835	2.73199				13.8368	0.4697	13.2087	0.6846	13.351	0.6993					6.20364	18.3963	6.89636	21.1179
		13.0565	14.0512	14.1591	14.3259	13.7592	14.1275			8.62741	3.05276	7.43165	2.85935	5.1524	2.73255				13.85	0.4816	13.2187	0.6741	13.3619	0.7182					6.20891	18.3913	6.90221	21.1123
		13.0691	14.0553	14.1703	14.3312	13.7703	14.1182			8.63429	3.05102	7.4375	2.86505	5.1564	2.73384				13.8621	0.4795	13.2289	0.6692	13.3735	0.7175					6.21379	18.3821	6.90782	21.1064
		13.0812	14.0693	14.1831	14.3335	13.7809	14.1118			8.64152	3.05486	7.44358	2.86409	5.16048	2.73274				13.8736	0.4774	13.2395	0.6888	13.3858	0.7105					6.21859	18.3689	6.91325	21.0966
		13.0929	14.0664	14.197	14.3585	13.7917	14.1193			8.64902	3.05482	7.45	2.86704	5.16475	2.73448				13.8844	0.4858	13.2509	0.6685	13.3986	0.7238					6.2235	18.3633	6.91882	21.0898
		13.1038	14.0675	14.2103	14.3585	13.803	14.1112			8.65652	3.05465	7.45658	2.87029	5.1692	2.73609				13.8945	0.4739	13.2633	0.6902	13.4113	0.7					6.22861	18.3551	6.92475	21.0889
		13.114	14.064	14.2225	14.362	13.8149	14.1263			8.66411	3.05719	7.46323	2.86333	5.17379	2.73673				13.9048	0.4907	13.2763	0.6657	13.4229	0.7245					6.23389	18.3516	6.93086	21.0861
		13.124	14.0559	14.2337	14.3574	13.8273	14.1304			8.67179	3.0574	7.46992	2.87178	5.17843	2.73974				13.9161	0.4809	13.2887	0.6832	13.4337	0.7098					6.23941	18.3492	6.93721	21.0876
		13.1345	14.0646	14.2448	14.3422	13.84	14.1246			8.67951	3.06275	7.47662	2.86918	5.18304	2.74025				13.9286	0.4886	13.3001	0.6762	13.444	0.7105					6.24561	18.3497	6.94375	21.089
		13.146	14.064	14.2559	14.3556	13.8525	14.1461			8.68728	3.05774	7.48323	2.8713	5.18763	2.74076				13.942	0.4837	13.3107	0.6727	13.454	0.7224					6.25198	18.3507	6.95036	21.0862
		13.1582	14.0762	14.2672	14.3475	13.8646	14.1269			8.69509	3.06425	7.48981	2.87514	5.19221	2.74237				13.9552	0.4795	13.3213	0.6874	13.4639	0.7112					6.25802	18.351	6.95679	21.0917
		13.1704	14.0821	14.2788	14.3591	13.8764	14.1484			8.70286	3.06572	7.49635	2.87131	5.1968	2.74463				13.9677	0.4893	13.3315	0.6692	13.4748	0.7259					6.26365	18.3411	6.963	21.0806
		13.1823	14.0844	14.291	14.362	13.8881	14.1356			8.71063	3.06638	7.50285	2.87736	5.20136	2.74484				13.9796	0.4788	13.3418	0.6923	13.4871	0.7105					6.26891	18.3358	6.969	21.0817
		13.1939	14.0984	14.3041	14.3673	13.8993	14.1379			8.71821	3.06834	7.50927	2.87393	5.20589	2.74496				13.9912	0.4837	13.3528	0.6804	13.5003	0.7182					6.274	18.3235	6.97471	21.0721
		13.2051	14.0815	14.3182	14.3888	13.9099	14.1374			8.72554	3.06599	7.51558	2.87615	5.21037	2.74499				14.0021	0.4858	13.3649	0.6783	13.5135	0.7203					6.27891	18.3138	6.98032	21.0622
		13.216	14.0978	14.3331	14.3911	13.9205	14.128			8.73268	3.07145	7.52177	2.87885	5.21477	2.74505				14.0127	0.4837	13.3778	0.6853	13.526	0.7084					6.28393	18.3049	6.98614	21.0601
		13.2269	14.0792	14.3469	14.4086	13.9325	14.1496			8.73969	3.07139	7.52788	2.87699	5.21909	2.74726				14.0237	0.4935	13.391	0.6776	13.538	0.721					6.2892	18.2938	6.99218	21.0539
		13.2374	14.0931	14.3592	14.4057	13.9457	14.142			8.74679	3.06957	7.53392	2.87955	5.22336	2.74814				14.0355	0.4872	13.4038	0.6839	13.5495	0.714					6.29473	18.294	6.99825	21.054
		13.2481	14.0832	14.3705	14.4004	13.9588	14.1618			8.7542	3.07366	7.54012	2.8779	5.22776	2.74697				14.0482	0.4893	13.4156	0.6825	13.5604	0.7196					6.30019	18.2845	7.00418	21.0472
		13.2594	14.0896	14.3815	14.4004	13.9709	14.1595			8.76179	3.07161	7.54662	2.8846	5.23227	2.74927				14.062	0.4907	13.4266	0.6797	13.5708	0.7224					6.3055	18.2775	7.00996	21.0395
		13.2714	14.1071	14.3921	14.3789	13.9824	14.156			8.76924	3.07412	7.55323	2.88426	5.23685	2.75056				14.0763	0.4809	13.4369	0.6874	13.5811	0.7084					6.31067	18.2685	7.01557	21.0341
		13.2837	14.096	14.4029	14.3917	13.9938	14.1659			8.77638	3.07352	7.55965	2.88144	5.24131	2.75176				14.0897	0.4928	13.4468	0.6755	13.5921	0.7308					6.31565	18.2578	7.02104	21.0241
		13.2956	14.1135	14.4143	14.3812	14.0052	14.1577			8.78321	3.07511	7.56569	2.88844	5.24555	2.75309				14.1017	0.4767	13.457	0.6874	13.6037	0.7189					6.32054	18.2488	7.02639	21.0199
		13.307	14.1094	14.4268	14.3975	14.0162	14.1571			8.78996	3.07743	7.57162	2.88434	5.24965	2.75418				14.1128	0.4935	13.4678	0.6839	13.616	0.7273					6.32543	18.238	7.03182	21.0126
		13.3179	14.1112	14.4402	14.4132	14.0268	14.156			8.79696	3.07429	7.57758	2.88951	5.25371	2.75374				14.1232	0.4858	13.4794	0.6804	13.6283	0.7224					6.3305	18.2331	7.0375	21.0051
		13.3287	14.1094	14.454	14.4132	14.0375	14.1449			8.8042	3.07914	7.58365	2.89063	5.25795	2.75288				14.1333	0.4865	13.4914	0.6902	13.6404	0.7161					6.33581	18.2267	7.04336	21.0063
		13.3392	14.1053	14.4674	14.4301	14.0492	14.1682			8.8117	3.0789	7.59027	2.88785	5.26253	2.75762				14.1437	0.4942	13.5036	0.6776	13.6521	0.7287					6.34121	18.2226	7.04936	20.9972
		13.3493	14.1065	14.4803	14.4208	14.062	14.1624			8.81938	3.082	7.59731	2.89671	5.26741	2.75883				14.1547	0.4844	13.5153	0.6916	13.6634	0.7154					6.34674	18.2158	7.05561	20.999
		13.3595	14.1007	14.4925	14.4348	14.0755	14.1874			8.82732	3.08624	7.60454	2.89044	5.27256	2.76108				14.1667	0.5005	13.5268	0.6867	13.6746	0.7308					6.35236	18.2126	7.06193	21.0004
		13.3703	14.1019	14.5038	14.4196	14.0893	14.1921			8.8354	3.08249	7.61177	2.89498	5.27773	2.76253				14.1797	0.4844	13.5382	0.6846	13.6854	0.7196					6.35792	18.2063	7.06825	20.9979
		13.3818	14.1094	14.5141	14.4185	14.1024	14.2008			8.84344	3.09035	7.61877	2.89716	5.28277	2.76368				14.1933	0.4921	13.5495	0.6902	13.6959	0.7231					6.36351	18.2014	7.07461	21.0046
		13.3937	14.1083	14.525	14.4173	14.1145	14.2101			8.85129	3.08498	7.62562	2.89614	5.28752	2.76488				14.2069	0.4851	13.5603	0.6811	13.7067	0.7308					6.36934	18.1984	7.08121	20.9974
		13.4059	14.1251	14.537	14.415	14.1263	14.1915			8.85888	3.08915	7.63227	2.89929	5.29203	2.7652				14.22	0.4893	13.5707	0.6916	13.7185	0.7168					6.37547	18.1972	7.088	21.0033
		13.4179	14.1217	14.5501	14.4284	14.1376	14.2078			8.86634	3.09149	7.63881	2.89589	5.2964	2.7659				14.2323	0.4907	13.5816	0.6846	13.7314	0.7273					6.38164	18.1948	7.09464	20.9993
		13.4292	14.1304	14.5637	14.4371	14.1485	14.1927			8.87344	3.08936	7.645	2.90278	5.30053	2.76694				14.2434	0.483	13.5935	0.686	13.7444	0.7189					6.3874	18.1894	7.10071	20.9944
		13.4402	14.1246	14.5771	14.4377	14.1594	14.1956			8.88045	3.09408	7.651	2.90066	5.30459	2.76715				14.2535	0.4907	13.6061	0.6923	13.7566	0.7224					6.39264	18.179	7.10632	20.9892
		13.4509	14.1246	14.5898	14.4569	14.1708	14.2031			8.88763	3.09205	7.65708	2.89979	5.30869	2.76771				14.2642	0.4914	13.6187	0.6818	13.7681	0.7301					6.39755	18.1666	7.11182	20.974
		13.4614	14.1292	14.6018	14.4406	14.1832	14.1973			8.89504	3.0942	7.66338	2.90571	5.31296	2.76749				14.2759	0.4914	13.6307	0.6923	13.7794	0.7196					6.40244	18.1562	7.11743	20.9755
		13.4721	14.1205	14.6132	14.4476	14.1964	14.2177			8.90241	3.09807	7.66973	2.8993	5.31728	2.76738				14.2881	0.4977	13.6425	0.6839	13.7906	0.7329					6.40739	18.1439	7.12325	20.9621
		13.4832	14.1292	14.6241	14.4388	14.2093	14.2101			8.90973	3.09231	7.676	2.9028	5.32155	2.76735				14.3007	0.4921	13.6538	0.6902	13.8011	0.7161					6.41254	18.1394	7.12921	20.962
		13.4951	14.1298	14.6347	14.4295	14.2211	14.22			8.91696	3.09927	7.68215	2.90356	5.32581	2.77028				14.3133	0.4963	13.6645	0.693	13.8112	0.7287					6.418	18.1281	7.13521	20.959
		13.5076	14.1508	14.6455	14.4365	14.2321	14.2101			8.92397	3.09745	7.68815	2.90585	5.33	2.76865				14.3257	0.4907	13.6744	0.6776	13.8216	0.7315					6.42353	18.1257	7.14104	20.9504
		13.5201	14.1525	14.657	14.426	14.2428	14.2037			8.93089	3.09719	7.69404	2.90813	5.33403	2.76975				14.3376	0.4823	13.6844	0.7	13.8329	0.7252					6.42874	18.1184	7.14661	20.9475
		13.5317	14.1548	14.6699	14.4516	14.2532	14.2049			8.9379	3.10328	7.69988	2.90416	5.33797	2.77094				14.3489	0.4935	13.6951	0.686	13.8449	0.7371					6.43375	18.1069	7.15214	20.9355
		13.5425	14.1478	14.684	14.4482	14.2637	14.195			8.94504	3.10145	7.70588	2.90703	5.34197	2.77071				14.3597	0.4858	13.7066	0.6979	13.858	0.7231					6.43873	18.0988	7.15771	20.9331
		13.553	14.1438	14.6981	14.4697	14.275	14.2055			8.95241	3.10412	7.71208	2.90936	5.34613	2.77349				14.3702	0.497	13.719	0.6923	13.8713	0.7322					6.44374	18.0871	7.16346	20.9288
		13.5632	14.1374	14.7115	14.4784	14.2874	14.2089			8.96004	3.10139	7.71854	2.91206	5.35051	2.77265				14.381	0.4893	13.7321	0.6881	13.8839	0.7322					6.44891	18.0826	7.16932	20.9206
		13.5733	14.1443	14.7243	14.4709	14.3002	14.2142			8.9679	3.10677	7.72515	2.91449	5.35501	2.77362				14.3925	0.4977	13.7449	0.6986	13.8955	0.721					6.45422	18.0715	7.17529	20.9197
		13.584	14.1391	14.7364	14.4813	14.3131	14.234			8.97598	3.10398	7.73188	2.91359	5.35963	2.77489				14.4054	0.5005	13.7568	0.6888	13.9064	0.7357					6.45969	18.0732	7.18154	20.9156
		13.5956	14.1525	14.7474	14.4627	14.3262	14.227			8.98406	3.11006	7.73858	2.91983	5.36429	2.77671				14.4195	0.4886	13.768	0.6986	13.917	0.7217					6.46538	18.062	7.18796	20.918
		13.6077	14.1566	14.7577	14.4685	14.3389	14.238			8.99223	3.10969	7.74535	2.91356	5.36899	2.78103				14.4336	0.497	13.7788	0.6881	13.9273	0.7378					6.47113	18.0478	7.19421	20.9179
		13.6198	14.1577	14.7683	14.4633	14.3506	14.238			9.00071	3.10971	7.75231	2.91641	5.37389	2.77905				14.447	0.4858	13.7891	0.6923	13.938	0.7322					6.47675	18.0586	7.20032	20.9115
		13.6318	14.1694	14.78	14.4615	14.3616	14.2322			9.0092	3.11905	7.75942	2.92041	5.37891	2.78289				14.4598	0.4963	13.7993	0.6958	13.9495	0.7315					6.48229	18.0492	7.20632	20.9096
		13.6438	14.1641	14.7932	14.4755	14.3724	14.2369			9.01741	3.1158	7.7665	2.9174	5.38397	2.78476				14.4718	0.4935	13.81	0.6909	13.962	0.7371					6.48765	18.0305	7.21221	20.9005
		13.6551	14.1752	14.8071	14.4848	14.3832	14.2206			9.02496	3.11774	7.77312	2.92123	5.38877	2.78306				14.4823	0.4928	13.8218	0.6986	13.9751	0.7203					6.49279	18.02	7.21786	20.8965
		13.6657	14.1583	14.8203	14.4959	14.3945	14.241			9.03196	3.11501	7.77919	2.9181	5.39323	2.78507				14.4922	0.4963	13.8344	0.6916	13.9875	0.7399					6.49778	18.0206	7.22346	20.8884
		13.6757	14.1659	14.8326	14.4924	14.4064	14.2281			9.03879	3.11457	7.785	2.92249	5.39741	2.78358				14.5025	0.4942	13.847	0.6881	13.9988	0.7252					6.50273	18.0168	7.22911	20.8815
		13.6858	14.1606	14.8442	14.4883	14.419	14.2468			9.04558	3.12049	7.79073	2.9252	5.40155	2.78661				14.5137	0.497	13.8588	0.7	14.0092	0.7343					6.50774	17.9916	7.23475	20.8818
		13.6965	14.1531	14.8556	14.4965	14.4319	14.2514			9.05263	3.11635	7.7965	2.92126	5.40576	2.78615				14.5261	0.4886	13.8697	0.6846	14.0196	0.7385					6.51285	17.9728	7.24039	20.8651
		13.7076	14.1717	14.8668	14.4807	14.4444	14.2474			9.05991	3.11541	7.8025	2.92308	5.41005	2.78744				14.539	0.4949	13.8801	0.7014	14.03	0.7231					6.51799	17.9832	7.24604	20.8647
		13.719	14.1612	14.8779	14.4842	14.4563	14.2654			9.06723	3.12084	7.80873	2.92591	5.41443	2.79055				14.5518	0.4977	13.8903	0.6951	14.0404	0.7469					6.52324	17.975	7.25171	20.8582
		13.7306	14.1775	14.8891	14.4802	14.4678	14.2427			9.07442	3.12188	7.815	2.92791	5.41872	2.78944				14.564	0.4956	13.9006	0.6979	14.0514	0.7252					6.52844	17.9612	7.25746	20.8573
		13.7423	14.174	14.9009	14.4854	14.4793	14.2596			9.08143	3.12434	7.82115	2.9285	5.42296	2.79098				14.5758	0.4949	13.9113	0.7056	14.0633	0.7385					6.53351	17.9419	7.26318	20.851
		13.754	14.1781	14.9136	14.5011	14.4905	14.2532			9.08844	3.12329	7.82727	2.93135	5.42715	2.7891				14.5875	0.4963	13.9224	0.6895	14.076	0.742					6.53854	17.9471	7.26904	20.8475
		13.7656	14.1851	14.9277	14.5011	14.5012	14.2503			9.09545	3.12392	7.83354	2.93143	5.43136	2.79117				14.5989	0.4942	13.934	0.7049	14.0893	0.7287					6.54377	17.9474	7.27511	20.8484
		13.777	14.1833	14.942	14.5256	14.5125	14.2567			9.10272	3.12813	7.83988	2.93005	5.43571	2.79212				14.61	0.5012	13.9465	0.693	14.1024	0.7434					6.5494	17.9281	7.28132	20.8463
		13.7877	14.1903	14.9552	14.5256	14.5251	14.2514			9.11027	3.12693	7.84638	2.93324	5.44019	2.789				14.6212	0.4914	13.9596	0.6986	14.1145	0.7231					6.55521	17.9258	7.28764	20.8496
		13.798	14.1799	14.9674	14.5302	14.5383	14.2765			9.1179	3.13167	7.85288	2.93434	5.44475	2.79685				14.633	0.5005	13.9723	0.7014	14.1257	0.7427					6.561	17.9257	7.29393	20.846
		13.8087	14.1781	14.9792	14.5256	14.5513	14.2736			9.12576	3.12823	7.85954	2.93835	5.44944	2.79647				14.6457	0.5005	13.984	0.6951	14.1364	0.7322					6.56666	17.926	7.30004	20.8438
		13.8205	14.1886	14.9907	14.5197	14.5636	14.2799			9.13397	3.13439	7.8665	2.93693	5.45443	2.79943				14.6596	0.5005	13.9951	0.7098	14.1467	0.7301					6.57229	17.9152	7.30618	20.845
		13.833	14.1961	15.0017	14.5244	14.5754	14.2834			9.14223	3.13604	7.87369	2.9389	5.45957	2.79939				14.6734	0.5026	14.0058	0.6867	14.1572	0.742					6.57791	17.9045	7.31261	20.8404
		13.8455	14.2101	15.0127	14.5128	14.587	14.2718			9.15036	3.13335	7.88088	2.94229	5.46464	2.79917				14.6861	0.4921	14.0162	0.7049	14.1682	0.7273					6.58354	17.9061	7.31929	20.8443
		13.8574	14.2049	15.0245	14.5203	14.5981	14.2898			9.15813	3.13934	7.88785	2.9414	5.46952	2.804				14.6978	0.504	14.0266	0.7049	14.1796	0.742					6.58922	17.8978	7.32579	20.8444
		13.8688	14.2101	15.0373	14.5331	14.6088	14.2672			9.16554	3.13597	7.89446	2.94125	5.47411	2.80369				14.709	0.497	14.0373	0.6958	14.1916	0.7392					6.5953	17.8931	7.33214	20.8397
		13.8801	14.2113	15.0511	14.5314	14.6192	14.2706			9.1725	3.13947	7.90081	2.94083	5.47843	2.80303				14.7198	0.4984	14.0487	0.7119	14.2039	0.7308					6.6014	17.894	7.33821	20.8435
		13.8907	14.2014	15.065	14.5552	14.6301	14.2736			9.17929	3.13814	7.90692	2.93801	5.48261	2.8062				14.7302	0.497	14.061	0.6944	14.216	0.7476					6.60696	17.8886	7.34404	20.8289
		13.9003	14.1985	15.0783	14.5494	14.642	14.2666			9.18607	3.13805	7.913	2.9428	5.48675	2.80415				14.7407	0.5005	14.0738	0.7098	14.2278	0.7301					6.61208	17.8759	7.34964	20.8265
		13.9098	14.1915	15.0904	14.5529	14.655	14.2916			9.1929	3.14053	7.919	2.9439	5.49083	2.80401				14.7519	0.5082	14.0863	0.6888	14.2394	0.7462					6.61696	17.8561	7.35521	20.82
		13.9198	14.1886	15.1014	14.55	14.6686	14.2893			9.19991	3.13818	7.92512	2.94605	5.49496	2.8041				14.7643	0.4977	14.0983	0.7035	14.251	0.7336					6.62181	17.848	7.36079	20.8071
		13.9308	14.1944	15.1118	14.5331	14.6818	14.3085			9.20701	3.14367	7.93131	2.94388	5.49915	2.80654				14.7775	0.4991	14.11	0.707	14.262	0.7371					6.62674	17.8392	7.36636	20.8067
		13.9425	14.2002	15.1222	14.5424	14.694	14.3015			9.21415	3.14283	7.93758	2.94636	5.50333	2.80597				14.7909	0.5033	14.1211	0.6979	14.2727	0.7532					6.63171	17.8246	7.37204	20.7961
		13.955	14.2078	15.1331	14.525	14.7057	14.3056			9.22125	3.13985	7.94381	2.94869	5.50747	2.80622				14.8041	0.4963	14.1314	0.7168	14.2837	0.7273					6.63683	17.8139	7.37793	20.7975
		13.968	14.22	15.1448	14.5459	14.7176	14.3149			9.22821	3.14485	7.94981	2.94954	5.51157	2.80955				14.8167	0.504	14.1416	0.7	14.2955	0.7588					6.64206	17.8071	7.38393	20.7898
		13.9803	14.2235	15.1574	14.5413	14.7291	14.3021			9.23536	3.13846	7.95581	2.95316	5.51576	2.80665				14.8283	0.497	14.1526	0.7028	14.308	0.7322					6.64736	17.809	7.38986	20.7885
		13.9917	14.2346	15.1707	14.5541	14.7401	14.3114			9.24295	3.14915	7.96212	2.95493	5.52016	2.81089				14.8392	0.5005	14.1643	0.7077	14.3206	0.7413					6.65274	17.7945	7.39586	20.7915
		14.0028	14.2247	15.1847	14.5709	14.7513	14.3032			9.25089	3.14956	7.96885	2.95481	5.52475	2.80946				14.8499	0.504	14.1767	0.6972	14.3327	0.742							7.40179	20.7822
		14.0134	14.2235	15.1983	14.5704	14.7635	14.3085			9.25888	3.147	7.97585	2.95738	5.52947	2.81298				14.8607	0.5012	14.1891	0.7098	14.3445	0.7329							7.40768	20.7851
		14.0237	14.2212	15.2107	14.5832	14.7767	14.3265			9.26683	3.15717	7.98273	2.95664	5.53419	2.8144				14.872	0.5082	14.2012	0.7021	14.3557	0.7546							7.41357	20.7791
		14.0341	14.2177	15.2221	14.5651	14.7899	14.3207			9.27469	3.15	7.98935	2.95759	5.5388	2.81235				14.8843	0.4984	14.2126	0.7133	14.3665	0.7329							7.41961	20.7725
		14.045	14.2311	15.2328	14.564	14.8018	14.3306			9.2825	3.15693	7.99585	2.95745	5.54336	2.81577				14.8974	0.5096	14.2234	0.7084	14.3768	0.7469							7.42571	20.7736
		14.0566	14.22	15.2431	14.5605	14.8127	14.3189			9.29031	3.15618	8.0025	2.96285	5.54797	2.81544				14.9111	0.5033	14.2336	0.7007	14.3871	0.7448							7.43182	20.7707
		14.0689	14.2357	15.2535	14.5512	14.8231	14.3108			9.29826	3.1575	8.00946	2.96403	5.55275	2.81973				14.9245	0.4977	14.2435	0.7147	14.3978	0.735							7.43796	20.7697
		14.081	14.2357	15.2648	14.5593	14.8334	14.312			9.30625	3.16222	8.0165	2.96243	5.55757	2.82147				14.937	0.5117	14.2533	0.6979	14.4092	0.7546							7.44407	20.7679
		14.0922	14.2357	15.2779	14.568	14.8439	14.2974			9.31402	3.15706	8.02342	2.96594	5.56248	2.81963				14.9482	0.5005	14.2637	0.7133	14.4218	0.7343							7.45014	20.7627
		14.1027	14.2421	15.2921	14.5832	14.8548	14.312			9.32147	3.16647	8.03008	2.96304	5.56725	2.82144				14.9583	0.5054	14.275	0.7049	14.4352	0.7511							7.456	20.7573
		14.113	14.2223	15.3065	14.6	14.8662	14.3044			9.32866	3.15825	8.03638	2.96383	5.57176	2.82068				14.9681	0.5054	14.2877	0.7042	14.4482	0.7413							7.46179	20.7522
		14.1232	14.2322	15.3206	14.6018	14.8781	14.3155			9.33571	3.16361	8.04238	2.96461	5.576	2.82257				14.9785	0.5089	14.301	0.7161	14.4601	0.7357							7.46761	20.7501
		14.1334	14.2229	15.334	14.6134	14.8909	14.3288			9.34268	3.16379	8.04823	2.96386	5.58008	2.8246				14.9904	0.5152	14.314	0.6944	14.4712	0.7567							7.47368	20.7447
		14.1442	14.2305	15.3462	14.6047	14.9045	14.3288			9.34973	3.16117	8.05412	2.96559	5.58411	2.82177				15.0036	0.5012	14.3266	0.7182	14.482	0.7357							7.47993	20.749
		14.1557	14.2369	15.3573	14.6065	14.9178	14.3492			9.35674	3.16792	8.06004	2.9659	5.58813	2.82453				15.0172	0.5089	14.3384	0.7007	14.4925	0.7616							7.48614	20.7487
		14.1677	14.2375	15.3678	14.603	14.9298	14.3399			9.36379	3.16737	8.06608	2.96536	5.59221	2.82312				15.0305	0.5033	14.3493	0.7126	14.5029	0.7434							7.492	20.7363
		14.1804	14.2602	15.3789	14.5948	14.9411	14.3434			9.37094	3.1677	8.07215	2.96838	5.5964	2.82404				15.043	0.5103	14.3591	0.7119	14.5137	0.7434							7.49764	20.7379
		14.1935	14.259	15.3908	14.607	14.9522	14.3416			9.37817	3.17051	8.07827	2.96976	5.60061	2.82682				15.0551	0.5054	14.3689	0.7091	14.5254	0.7616							7.50336	20.7267
		14.2061	14.2718	15.4035	14.6041	14.9634	14.3335			9.38536	3.16674	8.08442	2.96845	5.60483	2.82335				15.0668	0.5012	14.3794	0.7196	14.538	0.7413							7.50921	20.7227
		14.2177	14.2677	15.4164	14.6123	14.9744	14.3434			9.39254	3.17212	8.09058	2.97136	5.60907	2.82725				15.0776	0.5068	14.3911	0.7035	14.5508	0.7567							7.51511	20.7245
		14.2282	14.2578	15.4294	14.6216	14.9857	14.3358			9.39996	3.17102	8.09696	2.97351	5.61347	2.82667				15.0879	0.5068	14.4033	0.7147	14.563	0.742							7.521	20.7158
		14.2382	14.266	15.4422	14.6193	14.9975	14.3481			9.4075	3.17124	8.10346	2.97218	5.618	2.8321				15.0985	0.5082	14.4154	0.7098	14.5744	0.7483							7.52721	20.7205
		14.2484	14.2491	15.4545	14.6315	15.0102	14.351			9.41518	3.17549	8.11008	2.9776	5.62259	2.83152				15.1101	0.5075	14.4271	0.707	14.5853	0.7539							7.5335	20.7163
		14.2589	14.2573	15.4665	14.621	15.0235	14.3568			9.42295	3.17238	8.11669	2.97656	5.6272	2.82965				15.1226	0.5047	14.4386	0.7189	14.596	0.7399							7.53979	20.7155
		14.2698	14.252	15.4779	14.6227	15.0364	14.3725			9.43085	3.18079	8.12338	2.97739	5.63184	2.83523				15.1359	0.5075	14.4498	0.7049	14.6066	0.7595							7.54607	20.72
		14.2811	14.2555	15.4883	14.614	15.0489	14.3684			9.43884	3.17661	8.13012	2.97866	5.63656	2.83307				15.1493	0.5061	14.4608	0.7147	14.6177	0.7406							7.55221	20.7161
		14.2926	14.2602	15.4987	14.6006	15.0612	14.3812			9.44683	3.18213	8.13685	2.97518	5.64123	2.83566				15.1622	0.5047	14.4718	0.7161	14.6293	0.7525							7.55814	20.7081
		14.3041	14.2648	15.51	14.6146	15.073	14.3736			9.45451	3.1803	8.14346	2.982	5.64587	2.83753				15.1743	0.5103	14.4827	0.7091	14.6413	0.7539							7.564	20.7048
		14.3156	14.2689	15.5233	14.6146	15.0842	14.3696			9.46188	3.17936	8.14985	2.98143	5.65035	2.83732				15.1859	0.504	14.4938	0.7231	14.6537	0.742							7.56986	20.6999
		14.327	14.2695	15.5383	14.6466	15.0951	14.3742			9.46897	3.18362	8.15608	2.98436	5.65475	2.83836				15.1971	0.5103	14.5056	0.7021	14.6664	0.7567							7.57575	20.6945
		14.3381	14.2642	15.5527	14.6501	15.1063	14.3661			9.47585	3.1792	8.16223	2.98346	5.65909	2.83637				15.2077	0.5026	14.5179	0.7182	14.6787	0.7399							7.58161	20.6918
		14.3488	14.2724	15.5654	14.6478	15.1183	14.3789			9.48299	3.1894	8.1685	2.98406	5.66349	2.84094				15.2182	0.5145	14.5301	0.7105	14.69	0.7553
		14.3596	14.2625	15.5772	14.6577	15.131	14.3835			9.49031	3.18041	8.17496	2.98981	5.66797	2.84128				15.2293	0.5082	14.5418	0.7161	14.7006	0.7546
		14.3707	14.273	15.5889	14.6431	15.1438	14.383			9.49786	3.18458	8.18154	2.98351	5.67253	2.84058				15.2419	0.5131	14.553	0.721	14.711	0.7483
		14.3823	14.2788	15.5998	14.6472	15.1563	14.3969			9.50549	3.18717	8.18815	2.98856	5.67707	2.84401				15.2553	0.5124	14.5639	0.7077	14.7216	0.7602
		14.3941	14.2776	15.6101	14.6297	15.1684	14.3865			9.5129	3.18375	8.19462	2.98588	5.68152	2.84255				15.2685	0.5061	14.575	0.7252	14.7321	0.7462
		14.406	14.2951	15.6205	14.6303	15.1798	14.3963			9.52013	3.19428	8.20088	2.987	5.68584	2.84363				15.2812	0.5145	14.5858	0.7098	14.743	0.7581
		14.4177	14.2887	15.6319	14.6338	15.1907	14.3818			9.5271	3.18652	8.20696	2.98991	5.69005	2.84543				15.2934	0.5117	14.5962	0.7189	14.7545	0.7546
		14.4295	14.2963	15.6444	14.6356	15.2011	14.3783			9.53415	3.19	8.213	2.99018	5.69429	2.84275				15.3054	0.5124	14.6068	0.7189	14.7667	0.7532
		14.441	14.2893	15.6581	14.6571	15.2114	14.3841			9.54147	3.18921	8.21915	2.99189	5.69864	2.84511				15.3166	0.511	14.6182	0.7168	14.7795	0.7616
		14.4517	14.2869	15.6726	14.66	15.2222	14.3684			9.54902	3.18927	8.22542	2.99143	5.70307	2.84434				15.327	0.5173	14.6305	0.7252	14.7921	0.7448
		14.4617	14.2916	15.6866	14.6763	15.234	14.3801			9.55679	3.19893	8.23212	2.9955	5.70765	2.84923				15.3376	0.5117	14.6432	0.7119	14.8044	0.7602
		14.4715	14.2759	15.6993	14.678	15.2472	14.3847			9.56451	3.19286	8.239	2.99716	5.71232	2.84847				15.3489	0.5152	14.656	0.7189	14.8164	0.756
		14.4819	14.284	15.711	14.6682	15.2609	14.4051			9.57223	3.19764	8.24588	2.9964	5.71696	2.85232				15.3612	0.5082	14.6685	0.7196	14.8279	0.7518
		14.4929	14.2794	15.7224	14.6757	15.2737	14.4132			9.58004	3.19818	8.25273	2.99959	5.7216	2.85302				15.3742	0.5124	14.6804	0.7231	14.8387	0.7651
		14.5049	14.2881	15.7336	14.6617	15.2861	14.4086			9.5879	3.19672	8.2595	2.99801	5.72624	2.84986				15.3878	0.5033	14.6914	0.7175	14.8494	0.7539
		14.5175	14.3015	15.7446	14.6664	15.2981	14.4254			9.5958	3.20362	8.26615	3.00078	5.73088	2.85506				15.4012	0.5208	14.7017	0.7182	14.8606	0.7686
		14.5298	14.2968	15.7559	14.6635	15.3093	14.4109			9.60339	3.19934	8.27265	3.00383	5.73541	2.85248				15.4138	0.5096	14.7118	0.7273	14.8724	0.756
		14.5414	14.3131	15.7682	14.6687	15.3198	14.4068			9.61085	3.20585	8.279	3.00085	5.73987	2.85423				15.4256	0.5159	14.7222	0.7231	14.8846	0.756
		14.5523	14.2997	15.7814	14.6833	15.3301	14.3963			9.6183	3.20206	8.28538	3.00503	5.74429	2.85486				15.4369	0.5145	14.7331	0.7189	14.897	0.7609
		14.5629	14.3021	15.7954	14.6839	15.341	14.3934			9.62585	3.20427	8.29177	3.00461	5.74877	2.8565				15.4479	0.5089	14.7448	0.728	14.9092	0.7483
		14.5733	14.2974	15.8086	14.6973	15.3531	14.4156			9.63326	3.21376	8.29808	3.00095	5.75317	2.85646				15.4588	0.5194	14.7572	0.7154	14.9211	0.7672
		14.5835	14.2898	15.8205	14.6955	15.3663	14.4115			9.64049	3.20624	8.30419	3.00313	5.75741	2.85833				15.4702	0.5089	14.7694	0.7231	14.9322	0.7448
		14.5938	14.2986	15.8319	14.6903	15.3794	14.4313			9.64759	3.21089	8.31023	3.00239	5.76163	2.85735				15.4824	0.5215	14.781	0.7217	14.9428	0.7644
		14.6049	14.2945	15.8427	14.6839	15.3917	14.4307			9.65455	3.2095	8.31623	3.00746	5.76584	2.8576				15.4955	0.5096	14.7918	0.7217	14.953	0.7609
		14.617	14.3067	15.8529	14.674	15.4034	14.4284			9.66147	3.20501	8.32227	3.00389	5.77003	2.85832				15.5089	0.5145	14.8023	0.728	14.9632	0.7567
		14.6297	14.3131	15.8635	14.6792	15.4149	14.4359			9.66821	3.21739	8.32823	3.00806	5.77416	2.85795				15.5213	0.5145	14.8126	0.7217	14.9738	0.7707
		14.642	14.3131	15.8751	14.6775	15.4262	14.4208			9.67496	3.20697	8.33412	3.00989	5.77821	2.85935				15.5327	0.5117	14.8227	0.7287	14.9856	0.7595
		14.6534	14.3242	15.8877	14.6798	15.4374	14.4301			9.68188	3.21521	8.34012	3.0084	5.78235	2.85991				15.5436	0.5187	14.8337	0.7189	14.9986	0.77
		14.6644	14.3125	15.9012	14.7002	15.4485	14.426			9.68911	3.21325	8.34635	3.014	5.78664	2.86125				15.5541	0.5103	14.8458	0.7287	15.0118	0.7602
		14.6751	14.3195	15.9154	14.7031	15.4597	14.4191			9.69661	3.21127	8.35269	3.01024	5.79115	2.86082				15.5644	0.5229	14.8585	0.7245	15.0243	0.7567
		14.6858	14.316	15.9301	14.7234	15.4718	14.4383			9.70429	3.21905	8.35927	3.01576	5.79576	2.86412				15.5753	0.5229	14.8713	0.7224	15.0361	0.7658
		14.6965	14.3096	15.9436	14.7228	15.4853	14.4359			9.71196	3.21266	8.36588	3.0147	5.8004	2.86483				15.5871	0.511	14.8838	0.7266	15.0472	0.7623
		14.7073	14.3201	15.9556	14.7252	15.4994	14.461			9.71987	3.22088	8.37258	3.0178	5.80512	2.86656				15.5997	0.5215	14.8957	0.7266	15.0578	0.7658
		14.7186	14.3102	15.9664	14.717	15.5124	14.461			9.72813	3.2185	8.37965	3.01956	5.80997	2.8671				15.6127	0.5159	14.907	0.7245	15.0678	0.7623
		14.7305	14.3271	15.9769	14.7054	15.5239	14.458			9.73656	3.21956	8.38712	3.01649	5.81493	2.86956				15.6262	0.5257	14.9178	0.7245	15.0776	0.7609
		14.7433	14.3341	15.9878	14.7159	15.5349	14.4592			9.74487	3.2241	8.3945	3.0226	5.81984	2.87325				15.6399	0.511	14.9281	0.7196	15.0885	0.7763
		14.7559	14.3364	15.9994	14.6973	15.5459	14.4377			9.75272	3.22473	8.4015	3.01895	5.82461	2.87022				15.6528	0.5152	14.9383	0.7308	15.1006	0.7574
		14.7674	14.3451	16.0118	14.7182	15.5567	14.454			9.76009	3.22638	8.40796	3.02211	5.82904	2.87494				15.6645	0.5173	14.9492	0.7266	15.1136	0.77
		14.778	14.3306	16.0248	14.7176	15.5672	14.4377			9.76732	3.22718	8.41404	3.02604	5.83317	2.87021				15.6753	0.518	14.9608	0.7252	15.1265	0.7644
		14.7883	14.3352	16.0381	14.7269	15.5781	14.4452			9.7746	3.22338	8.41996	3.01943	5.83717	2.87385				15.6859	0.5243	14.9729	0.7301	15.1388	0.7623
		14.7987	14.3259	16.051	14.7357	15.5897	14.4493			9.78201	3.22814	8.42596	3.02288	5.84131	2.87406				15.6969	0.5166	14.9852	0.7266	15.1504	0.7714
		14.8089	14.3242	16.0636	14.7345	15.6025	14.4551			9.78951	3.22802	8.43204	3.0241	5.84555	2.87211				15.7084	0.5159	14.9973	0.7315	15.1614	0.7602
		14.8191	14.3283	16.0757	14.7374	15.6157	14.4714			9.79714	3.23358	8.43831	3.02869	5.84989	2.87645				15.7204	0.5236	15.0091	0.7252	15.1723	0.7672
		14.8299	14.3172	16.0872	14.7304	15.6287	14.4668			9.80469	3.22979	8.44469	3.02699	5.85435	2.8733				15.7328	0.511	15.0205	0.7329	15.1831	0.7574
		14.8414	14.3405	16.098	14.7281	15.6412	14.4743			9.81205	3.22814	8.45112	3.02508	5.8588	2.87395				15.7455	0.5236	15.0316	0.728	15.1938	0.7651
		14.8536	14.33	16.1088	14.7234	15.653	14.4755			9.81929	3.23315	8.45746	3.029	5.86317	2.87698				15.7581	0.518	15.0422	0.7252	15.205	0.7728
		14.8659	14.3521	16.1208	14.7258	15.664	14.4674			9.82629	3.2289	8.46362	3.0252	5.86749	2.87626				15.7705	0.5208	15.0526	0.7371	15.2169	0.7637
		14.8779	14.3463	16.134	14.7426	15.6749	14.4772			9.83321	3.23675	8.46958	3.03135	5.87176	2.87978				15.7827	0.5236	15.0633	0.7259	15.2296	0.777
		14.8894	14.3469	16.1475	14.7467	15.6859	14.4598			9.84013	3.23124	8.4755	3.03088	5.876	2.87982				15.7943	0.5103	15.075	0.7385	15.2426	0.7595
		14.9007	14.355	16.161	14.756	15.6971	14.4778			9.84719	3.23909	8.4815	3.03019	5.88021	2.87859				15.8051	0.5271	15.0879	0.7308	15.255	0.7672
		14.9116	14.3428	16.1743	14.7589	15.7091	14.472			9.85464	3.23882	8.48785	3.03943	5.88461	2.88168				15.8159	0.5201	15.1009	0.728	15.2666	0.7721
		14.9221	14.3515	16.187	14.756	15.7218	14.4761			9.86254	3.23697	8.49458	3.02948	5.88928	2.88055				15.8276	0.5243	15.113	0.735	15.2776	0.7595
		14.9328	14.3434	16.1987	14.7619	15.7352	14.4941			9.87071	3.24505	8.50158	3.03805	5.89424	2.88334				15.8404	0.5229	15.1244	0.7245	15.2884	0.7728
		14.9437	14.3475	16.2093	14.7496	15.7483	14.4871			9.87888	3.23618	8.50858	3.03639	5.89933	2.88468				15.8536	0.5166	15.1354	0.7378	15.2986	0.7497
		14.955	14.3504	16.2192	14.7473	15.7604	14.504			9.88679	3.24415	8.51546	3.03408	5.90429	2.88606				15.8665	0.525	15.1459	0.7238	15.3087	0.7763
		14.9666	14.3457	16.2297	14.7409	15.7716	14.4883			9.89429	3.24236	8.52212	3.04003	5.90899	2.88735				15.8789	0.5166	15.1557	0.7315	15.3192	0.7693
		14.9784	14.355	16.2413	14.7368	15.7823	14.4848			9.90143	3.24414	8.5285	3.03225	5.91341	2.88631				15.891	0.5222	15.1654	0.7336	15.3307	0.7693
		14.9899	14.3521	16.254	14.7485	15.7925	14.4813			9.90844	3.24654	8.53465	3.04016	5.91771	2.89091				15.9023	0.5285	15.1757	0.735	15.3429	0.7742
		15.0007	14.3544	16.2679	14.7554	15.8025	14.4743			9.9154	3.24392	8.54069	3.03845	5.92195	2.88688				15.9128	0.5159	15.1869	0.742	15.3554	0.763
		15.011	14.3597	16.2823	14.7787	15.8135	14.4802			9.92237	3.2446	8.54669	3.04131	5.92621	2.89097				15.9231	0.5327	15.199	0.7252	15.3679	0.7805
		15.0211	14.3399	16.296	14.7828	15.8262	14.4877			9.92942	3.24461	8.55281	3.04488	5.93048	2.89072				15.9337	0.518	15.2121	0.7371	15.3801	0.763
		15.0314	14.3521	16.3083	14.7811	15.8399	14.4965			9.93656	3.24744	8.55908	3.04014	5.9348	2.88873				15.9451	0.5278	15.2255	0.7301	15.3918	0.7756
		15.0422	14.3428	16.3202	14.7822	15.8534	14.518			9.94371	3.24918	8.56546	3.0439	5.93917	2.893				15.9576	0.5285	15.2379	0.7273	15.403	0.7707
		15.0536	14.3562	16.3317	14.7758	15.8666	14.5029			9.9508	3.2482	8.57177	3.04405	5.94357	2.89025				15.9711	0.5222	15.2494	0.7385	15.414	0.7658
		15.0659	14.3643	16.3422	14.7735	15.8792	14.5296			9.95772	3.25057	8.57792	3.04609	5.94789	2.8922				15.985	0.5285	15.2602	0.7287	15.425	0.7784
		15.0785	14.3655	16.3525	14.7653	15.8908	14.5081			9.96469	3.25045	8.58415	3.0522	5.95221	2.89283				15.9984	0.5159	15.2706	0.7364	15.4362	0.7679
		15.091	14.3865	16.3639	14.7659	15.9017	14.5098			9.97179	3.25399	8.59058	3.04731	5.95659	2.89428				16.011	0.5299	15.2809	0.7329	15.448	0.7707
		15.1033	14.3777	16.3768	14.7799	15.9119	14.5052			9.97915	3.25647	8.59723	3.0508	5.96107	2.8978				16.0234	0.5243	15.2914	0.7336	15.4606	0.7784
		15.1153	14.3958	16.3908	14.7834	15.9222	14.4953			9.98683	3.25262	8.604	3.05225	5.96563	2.89657				16.035	0.5215	15.3026	0.7413	15.4736	0.7651
		15.1264	14.3777	16.4047	14.8003	15.9334	14.5087			9.99469	3.26264	8.61085	3.05359	5.97016	2.89642				16.0456	0.5341	15.3147	0.7315	15.4863	0.7763
		15.1365	14.3783	16.418	14.8043	15.9456	14.497			10.0025	3.26029	8.61758	3.05709	5.97464	2.89851				16.0559	0.5187	15.3276	0.7462	15.4977	0.7658
		15.1464	14.3748	16.4304	14.7997	15.9584	14.5227			10.0104	3.2572	8.62431	3.05011	5.97912	2.89891				16.0668	0.5341	15.3403	0.7322	15.5082	0.7714
		15.1568	14.3655	16.442	14.8026	15.9713	14.518			10.0183	3.2649	8.63119	3.0637	5.98376	2.90013				16.0788	0.5222	15.3518	0.7322	15.5183	0.77
		15.168	14.376	16.453	14.788	15.9838	14.5227			10.0263	3.26081	8.63815	3.06121	5.98853	2.90078				16.0915	0.5222	15.3626	0.7413	15.528	0.7707
		15.1797	14.3707	16.4635	14.7968	15.9956	14.5302			10.0342	3.26759	8.64519	3.05559	5.99336	2.90362				16.1039	0.5278	15.3732	0.7252	15.5378	0.7861
		15.1914	14.3835	16.4744	14.7822	16.0071	14.5203			10.042	3.26427	8.65223	3.06386	5.99813	2.90422				16.1159	0.5159	15.3834	0.7455	15.5484	0.7644
		15.203	14.3818	16.4861	14.7962	16.0185	14.5273			10.0495	3.26635	8.65908	3.0567	6.00269	2.90487				16.1275	0.5355	15.3936	0.735	15.5603	0.7833
		15.2144	14.3876	16.4988	14.7939	16.0294	14.5174			10.0569	3.26801	8.66542	3.05994	6.00696	2.90611				16.1389	0.5229	15.4045	0.7413	15.5733	0.7763
		15.2256	14.3876	16.5122	14.8067	16.0397	14.5122			10.0641	3.26822	8.67142	3.05438	6.01107	2.90487				16.15	0.5257	15.4162	0.7476	15.5865	0.7714
		15.2365	14.3824	16.5265	14.8171	16.0503	14.5197			10.0712	3.27024	8.67723	3.06133	6.01517	2.90684				16.161	0.5285	15.4287	0.7357	15.5992	0.7812
		15.2472	14.3824	16.5401	14.8206	16.0629	14.5168			10.0784	3.26888	8.683	3.06355	6.01931	2.90436				16.1724	0.5208	15.4416	0.7469	15.6113	0.7672
		15.2577	14.3789	16.5523	14.8206	16.0773	14.5482			10.0857	3.26864	8.68888	3.06235	6.02349	2.90621				16.1843	0.5306	15.4543	0.7329	15.6227	0.7854
		15.2685	14.3777	16.5638	14.8171	16.0919	14.5518			10.0929	3.27134	8.69477	3.06468	6.02763	2.90626				16.197	0.5278	15.4663	0.7448	15.6336	0.7791
		15.2798	14.3835	16.5748	14.8131	16.1051	14.5541			10.1002	3.27144	8.70081	3.06535	6.03179	2.90534				16.2105	0.5299	15.4775	0.7469	15.6438	0.7749
		15.2918	14.3853	16.5854	14.8096	16.1169	14.5622			10.1076	3.27375	8.707	3.06421	6.03605	2.90876				16.2243	0.532	15.4882	0.7329	15.6539	0.7889
		15.3042	14.3993	16.5959	14.8038	16.1282	14.5459			10.1151	3.27403	8.71327	3.06396	6.04037	2.90614				16.2374	0.5187	15.4984	0.7504	15.665	0.7679
		15.3162	14.401	16.607	14.8008	16.1391	14.5576			10.1222	3.27505	8.71935	3.06696	6.04467	2.91083				16.2493	0.5362	15.5087	0.7343	15.6769	0.784
		15.3278	14.3946	16.6189	14.8113	16.1494	14.5372			10.1292	3.27752	8.72531	3.06868	6.04891	2.91099				16.2604	0.5236	15.5195	0.7483	15.6893	0.7714
		15.3387	14.3975	16.6319	14.8119	16.1595	14.5424			10.1363	3.27526	8.73131	3.0665	6.0532	2.90875				16.2712	0.5264	15.531	0.7462	15.7018	0.7805
		15.3495	14.3905	16.646	14.834	16.1703	14.5372			10.1435	3.28045	8.73742	3.06958	6.05763	2.91196				16.282	0.532	15.5428	0.7364	15.7139	0.7875
		15.3599	14.3911	16.66	14.8329	16.1821	14.5325			10.151	3.27682	8.74369	3.0679	6.06216	2.91184				16.293	0.5222	15.5547	0.7532	15.7257	0.7672
		15.37	14.3853	16.6733	14.8491	16.1949	14.5587			10.1588	3.28058	8.75012	3.06899	6.06669	2.91566				16.3045	0.5369	15.5664	0.7336	15.7373	0.7917
		15.3801	14.3859	16.6858	14.8392	16.2083	14.5512			10.1667	3.28046	8.75673	3.07593	6.07131	2.91656				16.3168	0.5229	15.5779	0.7525	15.749	0.7707
		15.391	14.3853	16.6974	14.8404	16.2214	14.5709			10.1749	3.28104	8.76354	3.06846	6.07605	2.91464				16.3298	0.5355	15.5896	0.7441	15.7601	0.7798
		15.4027	14.3865	16.708	14.8381	16.2334	14.5686			10.183	3.28925	8.77038	3.07781	6.0808	2.91679				16.3431	0.5271	15.6011	0.7406	15.7708	0.7833
		15.4149	14.4016	16.719	14.8305	16.2446	14.5605			10.1911	3.28166	8.77719	3.07535	6.08549	2.91697				16.3562	0.5278	15.6119	0.7539	15.7819	0.777
		15.4273	14.3987	16.7309	14.841	16.2556	14.5657			10.1988	3.28898	8.78385	3.07659	6.09003	2.91934				16.3689	0.5362	15.6225	0.7336	15.794	0.7966
		15.4395	14.4051	16.7436	14.8398	16.2665	14.55			10.2063	3.28803	8.79027	3.08259	6.0944	2.92068				16.3809	0.525	15.6334	0.7588	15.807	0.7749
		15.451	14.408	16.7567	14.8515	16.277	14.5547			10.2139	3.28737	8.79673	3.07761	6.09875	2.92112				16.392	0.5369	15.6453	0.7336	15.8201	0.7847
		15.462	14.408	16.77	14.8491	16.2879	14.5541			10.2215	3.29078	8.80331	3.08518	6.10328	2.92099				16.4027	0.5313	15.6576	0.7469	15.8322	0.7784
		15.4726	14.4062	16.7833	14.8643	16.2995	14.5523			10.2291	3.29127	8.81	3.07905	6.10792	2.9209				16.4139	0.5299	15.6698	0.7462	15.8436	0.7812
		15.483	14.394	16.796	14.8666	16.3123	14.5791			10.2366	3.29432	8.81658	3.08205	6.11261	2.92521				16.4258	0.5383	15.6816	0.7364	15.8547	0.7896
		15.4935	14.3917	16.8077	14.8643	16.326	14.5715			10.244	3.29362	8.823	3.08441	6.11723	2.9239				16.4382	0.5271	15.6933	0.7532	15.8652	0.7791
		15.5046	14.3993	16.8185	14.8538	16.3396	14.5942			10.2512	3.29321	8.82919	3.08035	6.12165	2.92486				16.4507	0.5376	15.7046	0.7441	15.8747	0.7917
		15.5162	14.3969	16.8288	14.8515	16.352	14.582			10.2581	3.2943	8.83527	3.08496	6.12592	2.92745				16.4633	0.5341	15.7152	0.7441	15.8843	0.7798
		15.5286	14.4126	16.8394	14.8428	16.3634	14.582			10.265	3.29425	8.84123	3.08303	6.13003	2.92569				16.4758	0.5292	15.7253	0.7518	15.8947	0.784
		15.5412	14.4115	16.851	14.8491	16.3743	14.5867			10.2719	3.29366	8.84715	3.08581	6.13405	2.92861				16.488	0.5439	15.7353	0.7448	15.906	0.7945
		15.553	14.4202	16.8638	14.8538	16.3847	14.5628			10.2789	3.29725	8.85308	3.09079	6.13811	2.92535				16.4993	0.5201	15.7459	0.7574	15.9184	0.7819
		15.5638	14.4109	16.8778	14.8683	16.395	14.5808			10.2862	3.29577	8.85927	3.08666	6.14235	2.92611				16.5099	0.5369	15.7574	0.7504	15.9317	0.7868
		15.574	14.4016	16.8919	14.8852	16.406	14.5634			10.2936	3.29831	8.86573	3.09194	6.14685	2.9294				16.5202	0.5271	15.7701	0.7455	15.9452	0.7854
		15.5838	14.4004	16.9055	14.8777	16.4181	14.582			10.3012	3.2985	8.87246	3.0886	6.1516	2.92947				16.5308	0.5348	15.7835	0.7553	15.9575	0.7777
		15.5935	14.3841	16.9185	14.894	16.4312	14.5884			10.3089	3.30289	8.87927	3.09274	6.15648	2.93262				16.5422	0.5369	15.7965	0.7378	15.969	0.791
		15.6038	14.3946	16.9306	14.8794	16.4448	14.5942			10.3166	3.30175	8.88608	3.09463	6.16133	2.93262				16.5546	0.5257	15.8085	0.7567	15.9799	0.7798
		15.6149	14.3905	16.9414	14.88	16.4585	14.6117			10.3245	3.30502	8.89292	3.09096	6.16621	2.93356				16.5679	0.5432	15.8197	0.7406	15.9904	0.7966
		15.6266	14.3969	16.9515	14.873	16.4715	14.6065			10.3322	3.30614	8.89973	3.10131	6.17099	2.93506				16.5814	0.5285	15.8305	0.7553	16.0006	0.7833
		15.6386	14.401	16.962	14.8643	16.4831	14.6123			10.3399	3.30817	8.90642	3.0939	6.17565	2.93545				16.5943	0.539	15.8406	0.756	16.0112	0.7896
		15.6509	14.4126	16.9736	14.8724	16.4937	14.6018			10.3475	3.31036	8.91312	3.0957	6.18021	2.93707				16.6069	0.5348	15.8505	0.7441	16.0225	0.7945
		15.6631	14.4126	16.9865	14.8719	16.5037	14.5925			10.3551	3.30457	8.91985	3.10031	6.1848	2.93976				16.619	0.5327	15.8608	0.763	16.035	0.7826
		15.6748	14.4179	17	14.8928	16.5141	14.5966			10.3626	3.31028	8.9265	3.09479	6.18933	2.9387				16.6303	0.5369	15.8721	0.7455	16.0483	0.7924
		15.6859	14.415	17.0133	14.8893	16.5257	14.5867			10.37	3.30933	8.93288	3.10306	6.19373	2.93894				16.6409	0.5341	15.8843	0.763	16.0612	0.7756
		15.6964	14.4144	17.0261	14.9015	16.5383	14.6			10.3772	3.3108	8.93908	3.09653	6.198	2.9386				16.6515	0.5404	15.8967	0.7546	16.0729	0.7889
		15.707	14.4045	17.0384	14.8963	16.5515	14.6123			10.3842	3.31567	8.94515	3.10329	6.20219	2.94119				16.663	0.5397	15.9086	0.7469	16.0838	0.7924
		15.7181	14.4068	17.0502	14.8922	16.5643	14.6111			10.3912	3.31155	8.95119	3.10571	6.20629	2.94004				16.6755	0.5383	15.9199	0.7609	16.0945	0.7861
		15.7298	14.4092	17.0617	14.894	16.5764	14.6251			10.3983	3.31465	8.95731	3.09938	6.21037	2.93994				16.6883	0.5362	15.931	0.7455	16.1049	0.7959
		15.7419	14.4144	17.0729	14.8928	16.5878	14.6094			10.4052	3.3133	8.9635	3.10838	6.21451	2.94119				16.7008	0.5348	15.942	0.7623	16.1152	0.7861
		15.7538	14.4243	17.0839	14.8881	16.5993	14.6193			10.4121	3.31492	8.96958	3.10053	6.21867	2.93841				16.7132	0.5369	15.9528	0.7525	16.1263	0.798
		15.7656	14.4126	17.0956	14.8887	16.6108	14.6111			10.4189	3.31556	8.97558	3.1061	6.2228	2.94245				16.7253	0.5411	15.9636	0.7518	16.1384	0.791
		15.7769	14.4237	17.1082	14.891	16.6216	14.6088			10.4259	3.31552	8.98169	3.10404	6.22699	2.94195				16.7371	0.5348	15.9747	0.7644	16.1512	0.791
		15.7879	14.4097	17.1221	14.912	16.6322	14.6099			10.4333	3.31555	8.98796	3.10815	6.23133	2.94336				16.7487	0.5418	15.9864	0.7483	16.1641	0.7938
		15.7988	14.4074	17.1365	14.9178	16.6435	14.607			10.4408	3.31413	8.99442	3.11053	6.23576	2.94548				16.7601	0.5313	15.9992	0.7637	16.1768	0.7868
		15.809	14.3987	17.1501	14.9271	16.6561	14.6227			10.4485	3.32092	9.00104	3.11143	6.24029	2.94584				16.7714	0.5397	16.0125	0.7525	16.1887	0.7973
		15.8186	14.3946	17.1625	14.9201	16.6695	14.6239			10.4565	3.32174	9.00785	3.11533	6.24499	2.94795				16.783	0.5397	16.025	0.7518	16.2	0.7847
		15.8286	14.3888	17.1742	14.9196	16.683	14.6361			10.4648	3.3225	9.01504	3.11128	6.24995	2.94677				16.7955	0.5446	16.0365	0.7623	16.2107	0.7889
		15.8397	14.3876	17.1853	14.9167	16.6957	14.6437			10.4731	3.32448	9.0225	3.11186	6.25493	2.95035				16.8088	0.5418	16.0473	0.7497	16.2212	0.7924
		15.8519	14.3969	17.1958	14.9039	16.7079	14.6396			10.4813	3.32326	9.02977	3.11406	6.25984	2.95027				16.8219	0.5341	16.0579	0.7665	16.2315	0.7952
		15.8644	14.4039	17.2062	14.9039	16.7194	14.642			10.4893	3.32565	9.03658	3.1137	6.26464	2.95074				16.8343	0.5425	16.0683	0.7539	16.2422	0.7966
		15.8766	14.4051	17.2174	14.9015	16.7304	14.6332			10.497	3.32697	9.04288	3.11955	6.26917	2.95315				16.8462	0.5362	16.0784	0.7595	16.2536	0.7966
		15.8881	14.4109	17.2297	14.9079	16.7406	14.6262			10.5042	3.32667	9.04888	3.11598	6.27352	2.95365				16.8578	0.5418	16.0888	0.7644	16.2655	0.791
		15.8994	14.3987	17.2426	14.9149	16.7507	14.6303			10.5113	3.33119	9.05477	3.11844	6.27781	2.95452				16.8691	0.5355	16.0996	0.7504	16.2778	0.7959
		15.9103	14.4016	17.2559	14.9242	16.7616	14.6198			10.5183	3.32845	9.06085	3.12434	6.28211	2.95499				16.8798	0.5439	16.1111	0.7679	16.29	0.7924
		15.9206	14.3923	17.2691	14.9271	16.7738	14.6338			10.5254	3.33032	9.06723	3.11716	6.28651	2.95507				16.8905	0.5411	16.1234	0.749	16.3019	0.8008
		15.9305	14.3841	17.2819	14.9359	16.7871	14.6385			10.5325	3.33063	9.07377	3.11894	6.29088	2.95488				16.9015	0.5439	16.1359	0.7595	16.3136	0.7945
		15.9405	14.3876	17.2939	14.9306	16.8013	14.6548			10.5396	3.33095	9.08008	3.11734	6.29517	2.95488				16.9134	0.5348	16.148	0.7623	16.3251	0.7917
		15.9513	14.3766	17.3051	14.9306	16.8149	14.6617			10.5466	3.33215	9.08623	3.12039	6.29936	2.95628				16.926	0.5439	16.1598	0.7511	16.3358	0.7987
		15.9629	14.3894	17.316	14.9207	16.8269	14.6606			10.5537	3.33321	9.09219	3.12421	6.30347	2.95494				16.9389	0.539	16.1712	0.7714	16.3463	0.7903
		15.9755	14.3865	17.3273	14.9254	16.8384	14.667			10.5606	3.33283	9.098	3.11886	6.30749	2.95601				16.9519	0.539	16.1821	0.7532	16.3573	0.8057
		15.9887	14.401	17.3391	14.9231	16.8498	14.6518			10.5676	3.33474	9.10381	3.12554	6.31155	2.95855				16.9644	0.5397	16.1928	0.7637	16.3691	0.7889
		16.0012	14.4004	17.3516	14.93	16.8602	14.6524			10.5748	3.33559	9.10973	3.12405	6.31568	2.95702				16.9762	0.5369	16.2038	0.7595	16.3815	0.8022
		16.0127	14.3946	17.3647	14.9428	16.8702	14.6414			10.5821	3.33603	9.11573	3.127	6.31992	2.96065				16.9875	0.5488	16.2154	0.7567	16.394	0.7987
		16.0238	14.3963	17.3787	14.9498	16.8806	14.6373			10.5897	3.33686	9.122	3.12795	6.32435	2.95947				16.9989	0.5439	16.2274	0.7658	16.4061	0.7931
		16.0347	14.3824	17.3926	14.965	16.8923	14.6518			10.5976	3.33989	9.12877	3.12656	6.32901	2.96138				17.0105	0.553	16.2396	0.7532	16.4181	0.8001
		16.0452	14.3812	17.4056	14.9609	16.9055	14.6542			10.6058	3.34038	9.13588	3.13205	6.33381	2.9652				17.0222	0.5453	16.2517	0.7644	16.4295	0.7931
		16.0556	14.3702	17.4175	14.9621	16.919	14.6652			10.6141	3.34268	9.143	3.12713	6.33861	2.96212				17.0344	0.5453	16.2633	0.7595	16.4402	0.8022
		16.0664	14.3673	17.4282	14.9498	16.9313	14.6693			10.6222	3.34413	9.15	3.13296	6.34336	2.96557				17.047	0.5439	16.2743	0.7595	16.4504	0.7966
		16.0778	14.3736	17.4383	14.9399	16.9427	14.6646			10.6301	3.34635	9.15685	3.13094	6.34803	2.96482				17.0601	0.5418	16.2847	0.7721	16.4605	0.8001
		16.09	14.369	17.4489	14.9417	16.9537	14.6623			10.6376	3.34717	9.16338	3.1323	6.35256	2.96454				17.0729	0.5481	16.2949	0.7539	16.4713	0.8029
		16.1023	14.3754	17.4609	14.9411	16.9644	14.6501			10.6449	3.34611	9.16965	3.13544	6.35696	2.96628				17.0849	0.5397	16.3053	0.7728	16.4831	0.7945
		16.1139	14.3655	17.4745	14.9615	16.9749	14.653			10.652	3.34778	9.17577	3.13258	6.36128	2.9679				17.0959	0.5446	16.3162	0.7637	16.4959	0.8036
		16.1248	14.362	17.4885	14.9603	16.9858	14.6524			10.6593	3.34669	9.18188	3.13823	6.3656	2.97058				17.1064	0.5474	16.3278	0.7637	16.5092	0.7987
		16.1353	14.355	17.5022	14.9749	16.9973	14.6518			10.6666	3.35081	9.18812	3.13429	6.36992	2.9686				17.1166	0.5432	16.3403	0.7686	16.522	0.8001
		16.1455	14.3428	17.5153	14.9766	17.0096	14.6682			10.6739	3.35185	9.19431	3.13286	6.37429	2.97088				17.127	0.5516	16.353	0.7497	16.5339	0.8001
		16.1557	14.3405	17.5279	14.9749	17.0231	14.6699			10.6812	3.35132	9.20046	3.13879	6.37864	2.97064				17.1386	0.5404	16.3655	0.7742	16.5451	0.7938
		16.1663	14.3306	17.5397	14.9813	17.0376	14.6961			10.6884	3.3525	9.20646	3.13531	6.38296	2.97088				17.1517	0.5495	16.3777	0.7504	16.5561	0.8064
		16.1772	14.3271	17.5505	14.969	17.0514	14.6937			10.6956	3.35312	9.2125	3.13989	6.38731	2.97334				17.1654	0.539	16.3896	0.7714	16.5666	0.7952
		16.1886	14.3242	17.5609	14.9644	17.0636	14.7002			10.7029	3.35388	9.21881	3.1408	6.39176	2.9706				17.179	0.5467	16.4004	0.763	16.5769	0.8022
		16.2006	14.3131	17.5717	14.9597	17.0748	14.6955			10.7103	3.35378	9.22535	3.14184	6.39624	2.97253				17.1922	0.5439	16.4102	0.7595	16.5875	0.8036
		16.2134	14.3265	17.5832	14.9562	17.0856	14.6856			10.7178	3.35958	9.23185	3.14456	6.40072	2.97349				17.205	0.5411	16.42	0.7742	16.5991	0.8015
		16.2259	14.3125	17.5955	14.9661	17.0963	14.6879			10.7252	3.35639	9.23831	3.1414	6.4052	2.97339				17.2169	0.5488	16.4305	0.7588	16.6118	0.8099
		16.2372	14.3102	17.6082	14.9673	17.1067	14.6757			10.7326	3.35542	9.24469	3.14781	6.40963	2.97755				17.2278	0.5425	16.4421	0.7714	16.6248	0.7959
		16.2476	14.2997	17.6213	14.9836	17.1175	14.6815			10.7401	3.36062	9.25096	3.14575	6.414	2.97311				17.2382	0.5446	16.4544	0.7658	16.6372	0.8071
		16.2578	14.2776	17.6341	14.9842	17.1292	14.6809			10.7478	3.35932	9.25731	3.14718	6.41845	2.97968				17.249	0.5509	16.4665	0.7644	16.6486	0.7987
		16.2682	14.2759	17.6465	14.9801	17.1419	14.6891			10.7559	3.36774	9.264	3.15146	6.42312	2.97843				17.2605	0.5481	16.4783	0.7735	16.6594	0.7987
		16.2787	14.2596	17.6587	14.9842	17.1553	14.7019			10.7639	3.36442	9.27096	3.14981	6.42795	2.97869				17.2725	0.5565	16.4898	0.7623	16.6699	0.805
		16.2896	14.2607	17.6708	14.9772	17.1684	14.7025			10.772	3.35879	9.27808	3.15221	6.43296	2.98038				17.2848	0.5474	16.5009	0.7686	16.6804	0.7966
		16.301	14.2497	17.6823	14.9859	17.181	14.7141			10.78	3.36704	9.28519	3.15069	6.438	2.98112				17.2971	0.5488	16.5119	0.7686	16.6911	0.8113
		16.3129	14.2479	17.6933	14.9801	17.1933	14.7124			10.7875	3.36337	9.29196	3.15178	6.44275	2.98439				17.3093	0.5495	16.5227	0.7665	16.7022	0.8036
		16.3251	14.2526	17.705	14.9824	17.2048	14.7083			10.7948	3.36946	9.29846	3.15125	6.4472	2.98428				17.3212	0.5439	16.5335	0.7756	16.7139	0.8071
		16.3369	14.241	17.7183	15.001	17.2155	14.7101			10.8017	3.37312	9.30469	3.15303	6.45147	2.98615				17.3332	0.5537	16.5446	0.7651	16.7267	0.8127
		16.3485	14.2468	17.7326	14.9999	17.2258	14.6937			10.8086	3.36763	9.31081	3.15199	6.45563	2.98627				17.345	0.539	16.5565	0.7798	16.7402	0.798
		16.3598	14.2346	17.7465	15.0179	17.2367	14.7025			10.8155	3.37208	9.31688	3.15103	6.45976	2.98525				17.3562	0.5544	16.5691	0.7672	16.7532	0.8085
		16.3706	14.2264	17.7593	15.0104	17.2486	14.6978			10.8225	3.36845	9.32292	3.15478	6.46392	2.98581				17.3671	0.5488	16.5818	0.7686	16.765	0.7994
		16.3813	14.2264	17.7713	15.015	17.2615	14.713			10.8296	3.37115	9.32896	3.15733	6.46811	2.9872				17.3787	0.5523	16.594	0.7763	16.7759	0.805
		16.392	14.2124	17.783	15.0127	17.2747	14.7182			10.837	3.3684	9.33519	3.15564	6.47243	2.98992				17.3919	0.5551	16.6055	0.7588	16.7865	0.8127
		16.4033	14.2206	17.794	15.0016	17.2875	14.7211			10.8446	3.37121	9.34169	3.15675	6.47693	2.98832				17.406	0.5432	16.6166	0.7819	16.7971	0.798
		16.415	14.2119	17.8045	15.0063	17.2997	14.7269			10.8519	3.37083	9.34815	3.15663	6.48139	2.98837				17.4195	0.5565	16.6276	0.7595	16.8075	0.8162
		16.4269	14.2148	17.8152	14.9842	17.3112	14.7153			10.8589	3.36774	9.35431	3.15915	6.48563	2.98896				17.4319	0.5467	16.6381	0.7749	16.8182	0.8029
		16.4388	14.2183	17.8266	14.9987	17.322	14.7194			10.8658	3.37473	9.36031	3.16083	6.48965	2.98717				17.4437	0.5516	16.6482	0.7749	16.8295	0.8092
		16.4506	14.2113	17.8391	15.0045	17.3323	14.7048			10.8727	3.37096	9.36631	3.15769	6.49371	2.9882				17.4553	0.553	16.6586	0.7686	16.8416	0.8134
		16.4619	14.213	17.8523	15.0069	17.3425	14.7036			10.8798	3.37503	9.37238	3.16648	6.49787	2.98926				17.4662	0.5488	16.6698	0.7812	16.854	0.7994
		16.4724	14.195	17.8661	15.0296	17.3532	14.7071			10.8872	3.37756	9.37865	3.16659	6.50216	2.99007				17.4765	0.5572	16.6818	0.763	16.8663	0.8197
		16.4822	14.199	17.88	15.0226	17.3649	14.7054			10.8948	3.37792	9.38519	3.16498	6.50664	2.98914				17.487	0.546	16.6942	0.784	16.8784	0.805
		16.492	14.1857	17.8926	15.0371	17.3782	14.7246			10.9027	3.3834	9.39196	3.16756	6.51133	2.9906				17.4982	0.5565	16.7069	0.7686	16.8903	0.8148
		16.5022	14.1764	17.9042	15.0249	17.3921	14.7287			10.9107	3.37882	9.39881	3.1666	6.51616	2.99466				17.5101	0.5537	16.7192	0.7735	16.9017	0.805
		16.5132	14.181	17.9158	15.0255	17.4056	14.7362			10.9188	3.38257	9.40577	3.16705	6.52101	2.99336				17.5229	0.5516	16.7307	0.7749	16.9123	0.8057
		16.5253	14.1816	17.927	15.0261	17.4185	14.745			10.9268	3.38399	9.41265	3.16673	6.52584	2.99571				17.5364	0.5593	16.7414	0.7679	16.9227	0.8197
		16.5383	14.1897	17.938	15.0127	17.4307	14.7438			10.9345	3.38437	9.41938	3.16853	6.53051	2.99801				17.5494	0.5453	16.7517	0.7791	16.9339	0.8008
		16.5509	14.2037	17.9492	15.0232	17.4418	14.745			10.9424	3.38782	9.426	3.1678	6.53515	2.99665				17.5616	0.5544	16.762	0.7721	16.9456	0.8176
		16.5627	14.1886	17.9611	15.0138	17.4519	14.7258			10.9502	3.38407	9.43265	3.17181	6.53979	2.99984				17.5732	0.5502	16.7727	0.7714	16.9577	0.8092
		16.5737	14.1996	17.9741	15.0331	17.4619	14.7269			10.958	3.38809	9.43931	3.17126	6.54443	2.99822				17.5846	0.5488	16.7838	0.7861	16.9699	0.8092
		16.5846	14.1781	17.988	15.0418	17.4727	14.7293			10.9655	3.38875	9.44592	3.1734	6.54904	3.00196				17.5959	0.5558	16.7956	0.7693	16.9821	0.8155
		16.5951	14.1909	18.0016	15.0412	17.4848	14.7269			10.9729	3.38697	9.45235	3.17358	6.55349	3.00088				17.6071	0.5474	16.808	0.7812	16.9939	0.7987
		16.6052	14.174	18.014	15.054	17.498	14.7415			10.98	3.39535	9.45862	3.17024	6.55771	3.00305				17.6185	0.5579	16.8204	0.7721	17.005	0.8183
		16.6155	14.1711	18.0258	15.0383	17.5114	14.7421			10.987	3.38921	9.46465	3.1739	6.56173	3.00103				17.6307	0.5502	16.832	0.7742	17.0157	0.8099
		16.6266	14.1787	18.0371	15.0412	17.5238	14.7514			10.994	3.39338	9.47046	3.17649	6.56571	3.00083				17.6438	0.5572	16.843	0.7833	17.026	0.8029
		16.6386	14.1694	18.0479	15.0377	17.5354	14.7485			11.001	3.39307	9.47631	3.1773	6.56979	3.00319				17.657	0.5558	16.8538	0.77	17.0364	0.8169
		16.651	14.1839	18.0592	15.0336	17.5467	14.7397			11.0079	3.39165	9.48227	3.17871	6.57395	2.99993				17.6694	0.5481	16.8641	0.7861	17.0473	0.8078
		16.6629	14.1775	18.0716	15.0476	17.5576	14.7461			11.015	3.39479	9.48838	3.17926	6.57821	3.00272				17.6809	0.5579	16.8743	0.7686	17.0591	0.826
		16.6741	14.1746	18.0848	15.0453	17.5683	14.7327			11.0222	3.39013	9.49465	3.17723	6.58253	3.00515				17.692	0.5509	16.8853	0.7833	17.0721	0.8099
		16.685	14.1793	18.0983	15.0674	17.579	14.7368			11.0296	3.39635	9.50108	3.18176	6.58696	3.00256				17.703	0.5558	16.8976	0.7791	17.0855	0.8085
		16.6958	14.1636	18.1121	15.0674	17.5901	14.7357			11.0371	3.39093	9.5075	3.17953	6.59144	3.00731				17.7136	0.5558	16.9105	0.7721	17.0983	0.826
		16.7064	14.1688	18.1259	15.0697	17.6019	14.7374			11.0448	3.4006	9.51408	3.17814	6.59605	3.00614				17.7246	0.5516	16.9236	0.7875	17.1105	0.8071
		16.7171	14.1618	18.1384	15.0767	17.6152	14.7531			11.0526	3.39962	9.52073	3.18348	6.60075	3.00955				17.7366	0.5572	16.9363	0.7749	17.1221	0.819
		16.7279	14.1548	18.1495	15.0604	17.6293	14.7572			11.0607	3.39802	9.52758	3.18229	6.60557	3.01196				17.7496	0.5565	16.9483	0.7819	17.1329	0.8064
		16.7389	14.163	18.1596	15.0593	17.6426	14.7781			11.0687	3.40491	9.53442	3.18684	6.6104	3.01031				17.7631	0.5565	16.9595	0.7784	17.1429	0.812
		16.7505	14.1542	18.1695	15.0441	17.6547	14.7683			11.0767	3.39794	9.54131	3.18658	6.61517	3.01416				17.7768	0.5579	16.97	0.7714	17.1528	0.8274
		16.7632	14.1781	18.18	15.0371	17.666	14.7659			11.0847	3.40425	9.54819	3.18539	6.61995	3.01428				17.7901	0.5488	16.98	0.7896	17.1634	0.8008
		16.7761	14.1641	18.1911	15.0424	17.6773	14.7706			11.0925	3.40622	9.555	3.18623	6.62467	3.01444				17.8023	0.5579	16.9903	0.7749	17.1752	0.8274
		16.788	14.1752	18.203	15.0383	17.6883	14.7578			11.0999	3.40218	9.5615	3.18616	6.62923	3.01455				17.8134	0.5495	17.0013	0.784	17.1878	0.8071
		16.7989	14.1682	18.2156	15.0563	17.6991	14.7636			11.1069	3.40904	9.56777	3.18503	6.6336	3.01552				17.8239	0.5572	17.013	0.7791	17.2004	0.8204
		16.8093	14.1484	18.2288	15.0604	17.7103	14.7589			11.1137	3.40467	9.57381	3.18226	6.63779	3.01556				17.8343	0.5586	17.0249	0.777	17.2125	0.8218
		16.8197	14.1542	18.2421	15.0662	17.7224	14.7671			11.1206	3.40778	9.57973	3.18968	6.64184	3.01472				17.8452	0.5537	17.0368	0.784	17.224	0.8085
		16.8299	14.1298	18.2552	15.0767	17.7355	14.777			11.1275	3.40961	9.58565	3.19139	6.64592	3.01584				17.8568	0.5656	17.0486	0.7707	17.2349	0.833
		16.8403	14.1391	18.2679	15.0709	17.7491	14.777			11.1346	3.40549	9.59169	3.1915	6.65008	3.01526				17.869	0.5453	17.0601	0.7917	17.2458	0.8085
		16.8509	14.1286	18.2801	15.0837	17.7623	14.7985			11.1418	3.41306	9.59777	3.18835	6.65432	3.01638				17.8815	0.5656	17.0716	0.7819	17.2567	0.8267
		16.8623	14.128	18.2915	15.0697	17.7745	14.7834			11.1488	3.40747	9.60377	3.19075	6.65853	3.01735				17.8941	0.5544	17.0829	0.7777	17.2676	0.8155
		16.8743	14.135	18.3025	15.075	17.7856	14.7921			11.1557	3.40778	9.60965	3.19235	6.66264	3.01746				17.9065	0.5558	17.0937	0.7847	17.2787	0.8141
		16.8866	14.1286	18.3145	15.0837	17.7961	14.7776			11.1625	3.40655	9.61558	3.19314	6.66677	3.01795				17.9188	0.56	17.1039	0.7735	17.2906	0.8316
		16.8984	14.1321	18.3277	15.0779	17.8064	14.77			11.1693	3.40851	9.6215	3.19425	6.67088	3.01708				17.9311	0.553	17.1145	0.7917	17.3033	0.8106
		16.9097	14.1217	18.3414	15.1023	17.8169	14.7735			11.1764	3.41498	9.6275	3.19556	6.67501	3.01914				17.9429	0.5607	17.1258	0.784	17.3164	0.8288
		16.9206	14.1152	18.3548	15.0924	17.8277	14.7589			11.184	3.40615	9.63385	3.20056	6.67939	3.01996				17.9539	0.5537	17.1383	0.7854	17.3288	0.819
		16.9312	14.1112	18.368	15.1111	17.8391	14.7764			11.1921	3.41831	9.64073	3.20286	6.68421	3.02047				17.965	0.5663	17.151	0.7861	17.3402	0.8141
		16.9415	14.0925	18.3808	15.1081	17.8515	14.7735			11.2008	3.41449	9.64819	3.2037	6.68939	3.02492				17.9771	0.5607	17.1632	0.777	17.3512	0.8302
		16.9522	14.0943	18.3928	15.1035	17.8648	14.7822			11.2096	3.41732	9.65592	3.2033	6.69475	3.02607				17.9902	0.5586	17.1749	0.7952	17.3623	0.8106
		16.9636	14.0902	18.4039	15.1041	17.8783	14.7973			11.2182	3.42476	9.66342	3.20481	6.7	3.02733				18.0033	0.5656	17.1863	0.777	17.373	0.8274
		16.9757	14.0797	18.4144	15.0907	17.8908	14.7927			11.2263	3.41678	9.67054	3.19871	6.70491	3.03005				18.0158	0.5579	17.1973	0.791	17.3833	0.8148
		16.9882	14.0902	18.4251	15.0947	17.9023	14.8014			11.234	3.42499	9.67712	3.2039	6.70941	3.02815				18.0278	0.5579	17.2075	0.7868	17.3938	0.8204
		17.0005	14.0605	18.4367	15.0854	17.913	14.7845			11.2413	3.42266	9.68331	3.20768	6.71363	3.02954				18.0396	0.5635	17.2175	0.7861	17.4049	0.8274
		17.0123	14.0407	18.4493	15.0947	17.9232	14.7834			11.2484	3.42431	9.68942	3.2079	6.71784	3.02816				18.0511	0.5572	17.228	0.7959	17.417	0.8148
		17.0233	13.9762	18.4628	15.1064	17.9332	14.7764			11.2556	3.42771	9.69565	3.20736	6.72213	3.03009				18.0621	0.5607	17.2393	0.7812	17.4298	0.8344
		17.0337	13.9162	18.4765	15.1128	17.9436	14.77			11.2629	3.42259	9.70208	3.20621	6.72651	3.03106				18.0728	0.5572	17.2513	0.7903	17.443	0.8155
		17.0439	13.8318	18.4895	15.1192	17.9555	14.7915			11.2703	3.42921	9.70854	3.20665	6.73099	3.02928				18.0839	0.5586	17.2642	0.7917	17.4558	0.8218
		17.0542	13.7294	18.5016	15.1186	17.9688	14.7915			11.2776	3.42532	9.71492	3.20611	6.73541	3.03235				18.0956	0.5614	17.2773	0.7798	17.4675	0.8288
		17.0647	13.6293	18.5135	15.1151	17.9829	14.8072			11.2848	3.42685	9.72112	3.20956	6.73968	3.03045				18.1081	0.5621	17.2895	0.7882	17.4783	0.8169
		17.0758	13.5111	18.5253	15.1221	17.9972	14.8253			11.2919	3.43145	9.72727	3.2084	6.74389	3.03314				18.1215	0.5649	17.3007	0.7861	17.4886	0.8351
		17.0876	13.3941	18.5365	15.1093	18.0109	14.8253			11.2989	3.42638	9.73338	3.212	6.74808	3.03295				18.1351	0.5572	17.3114	0.7889	17.4992	0.8225
		17.0998	13.2469	18.5474	15.1105	18.0234	14.8375			11.3057	3.43052	9.73919	3.2136	6.75211	3.03418				18.1479	0.5656	17.3219	0.7924	17.5103	0.8218
		17.1116	13.0892	18.5587	15.1111	18.0346	14.8183			11.3125	3.43105	9.74488	3.21239	6.75603	3.03168				18.1597	0.5621	17.3324	0.7854	17.5219	0.8337
		17.1232	12.9233	18.5711	15.1145	18.0449	14.8177			11.3196	3.43093	9.75081	3.21175	6.76013	3.03358				18.1712	0.5663	17.3431	0.7994	17.534	0.8176
		17.1347	12.7429	18.5844	15.1262	18.0551	14.8131			11.3271	3.4321	9.75712	3.21345	6.76459	3.03596				18.1824	0.5663	17.3543	0.7784	17.5465	0.8323
		17.1457	12.5619	18.5976	15.1238	18.0662	14.8055			11.335	3.43159	9.76369	3.21611	6.76923	3.0361				18.1929	0.5565	17.3662	0.7966	17.5588	0.8225
		17.1561	12.396	18.6101	15.1303	18.0781	14.8171			11.3429	3.43845	9.77042	3.21274	6.77389	3.03836				18.2034	0.5663	17.3787	0.7791	17.5702	0.8281
				18.6221	15.1233	18.0905	14.8142			11.3508	3.43036	9.77715	3.21919	6.77856	3.03878				18.2146	0.5621	17.3911	0.7889	17.5808	0.8253
				18.6339	15.1285	18.1032	14.827			11.3587	3.43524	9.78381	3.22078	6.7832	3.03806				18.2268	0.5635	17.4025	0.7945	17.5911	0.8204
				18.6453	15.1279	18.1157	14.8329			11.3664	3.43892	9.79038	3.21834	6.78781	3.03971				18.2396	0.5656	17.4131	0.7812	17.6013	0.8351
				18.6568	15.1227	18.1278	14.8276			11.374	3.43715	9.79692	3.21618	6.79243	3.04154				18.2523	0.5621	17.4235	0.798	17.6115	0.8218
				18.6686	15.1303	18.1395	14.8392			11.3814	3.44294	9.80346	3.2189	6.79696	3.03921				18.2644	0.567	17.4338	0.7847	17.6225	0.8358
				18.6809	15.1297	18.1509	14.8201			11.3887	3.43846	9.80996	3.21881	6.80144	3.04225				18.2763	0.5628	17.4441	0.8015	17.6346	0.8302
				18.6935	15.1326	18.1614	14.8201			11.3958	3.44422	9.81642	3.2231	6.80587	3.04263				18.2881	0.5691	17.4551	0.7931	17.6476	0.819
				18.7069	15.1489	18.1714	14.8195			11.403	3.44067	9.82285	3.22378	6.81032	3.04403				18.2995	0.5663	17.4668	0.791	17.6608	0.8365
				18.721	15.1506	18.1819	14.8043			11.4101	3.44053	9.82923	3.22161	6.81475	3.04227				18.3107	0.5621	17.4792	0.7966	17.6736	0.8197
				18.7345	15.1629	18.1943	14.8323			11.4172	3.44774	9.83554	3.22485	6.8192	3.04401				18.3223	0.5712	17.4922	0.7889	17.6858	0.8323
				18.7465	15.1553	18.2087	14.8247			11.4243	3.44377	9.84181	3.22465	6.82365	3.04619				18.3345	0.5684	17.5053	0.791	17.6972	0.8295
				18.7575	15.1535	18.2232	14.8567			11.4316	3.44588	9.84815	3.22273	6.82813	3.04721				18.3473	0.5656	17.5179	0.7875	17.7082	0.8274
				18.7683	15.146	18.2363	14.8474			11.4393	3.44602	9.85465	3.22589	6.83267	3.04853				18.3608	0.567	17.5296	0.7896	17.7186	0.8351
				18.7793	15.1355	18.2479	14.8521			11.4468	3.4456	9.86123	3.22656	6.83715	3.04528				18.3743	0.56	17.5406	0.7931	17.729	0.819
				18.7902	15.1454	18.2588	14.848			11.4541	3.44942	9.86758	3.22745	6.84147	3.04686				18.3869	0.5754	17.5509	0.7917	17.7402	0.8358
				18.8014	15.1308	18.2694	14.834			11.4612	3.44432	9.87365	3.22814	6.84565	3.04809				18.3986	0.5621	17.5611	0.7917	17.7521	0.8267
				18.8134	15.1506	18.2794	14.8369			11.4682	3.45035	9.87962	3.22725	6.84976	3.04887				18.4098	0.5663	17.5716	0.7987	17.7645	0.8295
				18.8264	15.1477	18.2894	14.8253			11.4753	3.44981	9.8855	3.23099	6.85381	3.05157				18.4208	0.5691	17.5826	0.7917	17.7769	0.8344
				18.8399	15.153	18.3	14.8235			11.4827	3.45084	9.89154	3.23334	6.85795	3.04994				18.4316	0.5635	17.5941	0.7994	17.789	0.819
				18.8531	15.1698	18.3117	14.8329			11.4904	3.45351	9.89815	3.23323	6.86245	3.05163				18.4427	0.5754	17.6058	0.7896	17.8005	0.8393
				18.866	15.1629	18.3246	14.8323			11.4986	3.44981	9.90523	3.23619	6.86728	3.05065				18.4543	0.5572	17.6173	0.7945	17.8119	0.826
				18.8787	15.1745	18.3387	14.8561			11.5071	3.45637	9.91258	3.23389	6.87243	3.05271				18.4667	0.5782	17.6285	0.7966	17.8232	0.8316
				18.8907	15.1629	18.353	14.8631			11.5158	3.45375	9.91992	3.23813	6.87763	3.05519				18.4796	0.5628	17.6397	0.7994	17.8341	0.8351
				18.9018	15.1663	18.3663	14.8689			11.524	3.4593	9.92704	3.23509	6.88267	3.05539				18.4924	0.5712	17.6509	0.8015	17.8448	0.8295
				18.9132	15.1663	18.3785	14.8701			11.5319	3.45894	9.93381	3.23729	6.88736	3.05706				18.5049	0.5712	17.6619	0.7847	17.8557	0.8449
				18.9255	15.1629	18.3896	14.8596			11.5394	3.45625	9.94027	3.23595	6.89173	3.0547				18.5171	0.5593	17.6726	0.8085	17.8675	0.8253
				18.9384	15.1745	18.4001	14.866			11.5467	3.46865	9.94658	3.23781	6.89589	3.05581				18.5289	0.5747	17.6837	0.7952	17.8805	0.8379
				18.9517	15.1756	18.4102	14.8416			11.5537	3.46035	9.95262	3.24194	6.89989	3.05753				18.54	0.56	17.6955	0.8057	17.8936	0.8302
				18.9647	15.1844	18.4207	14.8521			11.5605	3.46295	9.95854	3.23941	6.90389	3.05681				18.5505	0.5705	17.7078	0.798	17.9058	0.8337
				18.9773	15.1896	18.4321	14.8503			11.5677	3.46481	9.96458	3.23978	6.90805	3.0586				18.5616	0.5726	17.7202	0.7959	17.9171	0.8365
				18.9893	15.1786	18.4446	14.8521			11.5751	3.45805	9.97085	3.23975	6.91243	3.05908				18.5736	0.5698	17.7325	0.8022	17.9278	0.8295
				19.0006	15.1844	18.458	14.8736			11.5825	3.46546	9.97712	3.23995	6.91688	3.0573				18.5861	0.5698	17.7443	0.7938	17.9383	0.8386
				19.0116	15.1733	18.4713	14.8654			11.5898	3.46257	9.98327	3.24284	6.92123	3.05905				18.5987	0.5642	17.7557	0.8015	17.9481	0.8309
				19.0222	15.171	18.4836	14.8812			11.5967	3.46754	9.98927	3.24048	6.92541	3.05783				18.6111	0.5719	17.7665	0.798	17.9579	0.8302
				19.0331	15.1681	18.495	14.8707			11.6034	3.46854	9.995	3.24353	6.92947	3.06036				18.6236	0.5698	17.7768	0.798	17.9684	0.8414
				19.0446	15.1599	18.5058	14.8654			11.61	3.46259	10.0006	3.2447	6.93349	3.06155				18.636	0.5635	17.787	0.8015	17.9799	0.8351
				19.0572	15.1791	18.516	14.8649			11.6167	3.46934	10.0062	3.24138	6.9376	3.0629				18.6478	0.5754	17.7977	0.8001	17.9925	0.8372
				19.0708	15.1832	18.526	14.8486			11.6238	3.46333	10.0122	3.24684	6.94181	3.06162				18.6591	0.5621	17.8091	0.8022	18.0061	0.8344
				19.0844	15.1966	18.537	14.8608			11.6313	3.46895	10.0185	3.24541	6.94624	3.06346				18.6699	0.5726	17.8218	0.8029	18.02	0.8281
				19.0977	15.1995	18.5491	14.8573			11.6391	3.47013	10.025	3.25085	6.95088	3.06491				18.6809	0.5726	17.8354	0.7966	18.0328	0.8386
				19.111	15.2048	18.562	14.8689			11.6471	3.46399	10.0319	3.25116	6.95565	3.06302				18.6927	0.567	17.8485	0.8078	18.0442	0.8309
				19.1239	15.21	18.5754	14.8847			11.655	3.47127	10.0388	3.24796	6.96051	3.06745				18.7054	0.5838	17.8605	0.7917	18.0549	0.8407
				19.1357	15.2024	18.5893	14.8858			11.6629	3.46925	10.0457	3.25499	6.96539	3.06768				18.7187	0.5614	17.8715	0.8141	18.065	0.8302
				19.1464	15.2042	18.6028	14.9015			11.6708	3.47759	10.0525	3.25311	6.97035	3.06969				18.7316	0.5775	17.8821	0.798	18.075	0.8372
				19.157	15.1995	18.615	14.8957			11.6789	3.47947	10.0598	3.2557	6.97541	3.0711				18.744	0.5663	17.8921	0.8029	18.0854	0.8477
				19.1684	15.1914	18.6259	14.8881			11.687	3.47276	10.0672	3.25583	6.98045	3.07155				18.7563	0.5719	17.9019	0.8092	18.0966	0.8316
				19.1809	15.2065	18.636	14.8928			11.6949	3.4801	10.0745	3.25429	6.98531	3.0733				18.7682	0.581	17.9125	0.8008	18.1087	0.8463
				19.194	15.2013	18.6462	14.8637			11.7022	3.47429	10.0811	3.25534	6.98984	3.0725				18.7792	0.5621	17.924	0.8071	18.1215	0.8337
				19.2068	15.2117	18.6572	14.887			11.7091	3.48015	10.0872	3.25358	6.99403	3.07318				18.7896	0.588	17.9363	0.7903	18.1343	0.8421
				19.2193	15.2106	18.6692	14.8736			11.7161	3.47815	10.0931	3.25784	6.99811	3.07368				18.8002	0.567	17.9487	0.805	18.1464	0.8463
				19.2316	15.2082	18.6818	14.8905			11.723	3.47808	10.099	3.25465	7.00219	3.07156				18.8117	0.581	17.9607	0.798	18.1578	0.8323
				19.2437	15.217	18.6947	14.8963			11.73	3.48098	10.105	3.25786	7.00632	3.07362				18.8243	0.5719	17.972	0.8057	18.1688	0.847
				19.2555	15.2024	18.7075	14.8951			11.7372	3.47757	10.1112	3.25924	7.01059	3.07339				18.8371	0.5649	17.9829	0.8071	18.1791	0.8323
				19.2671	15.2152	18.7198	14.9126			11.7444	3.48411	10.1175	3.25923	7.01483	3.07535				18.8496	0.5817	17.9936	0.8008	18.1895	0.847
				19.2785	15.2007	18.7317	14.8916			11.7515	3.47934	10.1239	3.26374	7.01904	3.07509				18.8618	0.5677	18.0042	0.8036	18.2006	0.8407
				19.2903	15.2129	18.7433	14.9097			11.7585	3.48105	10.1302	3.25984	7.02317	3.07314				18.8738	0.5754	18.0151	0.8022	18.2122	0.833
				19.3026	15.2181	18.7539	14.8928			11.7656	3.48453	10.1365	3.26303	7.02736	3.07715				18.8854	0.5754	18.0263	0.8022	18.2241	0.8484
				19.316	15.2193	18.7642	14.8864			11.773	3.48097	10.1428	3.265	7.03163	3.07485				18.8967	0.5684	18.0378	0.8057	18.2364	0.8295
				19.3296	15.2368	18.7752	14.8969			11.7805	3.48629	10.1493	3.26321	7.03603	3.07915				18.9079	0.5838	18.05	0.8043	18.2489	0.8498
				19.3423	15.228	18.7874	14.8864			11.7883	3.48626	10.1559	3.26879	7.04056	3.07823				18.9192	0.5698	18.0626	0.805	18.2611	0.8372
				19.3543	15.2309	18.8003	14.9044			11.7961	3.49006	10.1625	3.26724	7.0452	3.07927				18.9309	0.5845	18.0748	0.8085	18.2725	0.8407
				19.3659	15.2292	18.8135	14.9132			11.8044	3.49161	10.1693	3.26979	7.04992	3.08277				18.9432	0.5775	18.0861	0.8015	18.2835	0.8477
				19.3776	15.2234	18.8267	14.9073			11.813	3.49289	10.1764	3.26801	7.0548	3.07915				18.9565	0.5698	18.0968	0.8155	18.294	0.8337
				19.3889	15.2298	18.8394	14.9295			11.8213	3.49592	10.1836	3.26589	7.05968	3.08358				18.9698	0.5838	18.1075	0.8036	18.3048	0.8526
				19.3999	15.2222	18.8513	14.9097			11.8294	3.4953	10.1905	3.2699	7.06437	3.08284				18.9826	0.5628	18.1181	0.8134	18.3161	0.8379
				19.4113	15.2251	18.8621	14.9231			11.837	3.49472	10.1969	3.2682	7.06883	3.08408				18.9948	0.5873	18.1287	0.8106	18.3279	0.8477
				19.4236	15.2339	18.872	14.9009			11.8441	3.49559	10.2029	3.26949	7.07307	3.08529				19.0069	0.5726	18.1394	0.8064	18.3403	0.8484
				19.4368	15.2245	18.8818	14.8934			11.8508	3.49289	10.2087	3.26999	7.07715	3.08307				19.0186	0.5754	18.1506	0.8127	18.3529	0.8407
				19.4504	15.2554	18.8925	14.9073			11.8576	3.49742	10.2144	3.27178	7.0812	3.08378				19.0297	0.5775	18.1625	0.8022	18.3654	0.854
				19.4639	15.2408	18.9043	14.8916			11.8644	3.4963	10.2203	3.27345	7.08531	3.08466				19.0405	0.5705	18.1752	0.8162	18.3775	0.8351
				19.4768	15.2606	18.9172	14.9266			11.8712	3.49784	10.2263	3.27018	7.08947	3.08407				19.0518	0.5838	18.1878	0.8071	18.3893	0.847
				19.4888	15.2513	18.9311	14.9114			11.8783	3.49972	10.2323	3.27519	7.09371	3.0865				19.0638	0.5754	18.2001	0.805	18.4005	0.8463
				19.5001	15.2426	18.945	14.9347			11.8855	3.49526	10.2384	3.27368	7.09803	3.08569				19.0762	0.5768	18.2119	0.8127	18.4109	0.8365
				19.5116	15.2548	18.9579	14.9376			11.8927	3.50086	10.2444	3.27413	7.1024	3.08906				19.0887	0.5789	18.2231	0.8071	18.421	0.854
				19.5234	15.2379	18.9697	14.9266			11.8997	3.49584	10.2503	3.27818	7.10672	3.08766				19.1011	0.574	18.2338	0.8134	18.4315	0.8365
				19.5354	15.2548	18.9809	14.9394			11.9067	3.50012	10.256	3.27289	7.11091	3.08653				19.1132	0.581	18.2444	0.8099	18.4429	0.847
				19.5475	15.249	18.9911	14.9149			11.9139	3.50005	10.2618	3.27865	7.11509	3.08884				19.1247	0.5754	18.2555	0.8134	18.4549	0.8477
				19.5601	15.26	19.0009	14.9196			11.9214	3.50266	10.268	3.274	7.11947	3.08863				19.1357	0.5782	18.2671	0.8113	18.4672	0.84
				19.5732	15.2618	19.0114	14.9143			11.9295	3.50653	10.2747	3.27839	7.12419	3.09276				19.1468	0.588	18.2792	0.8071	18.4792	0.8554
				19.586	15.26	19.0233	14.9143			11.9378	3.50618	10.2818	3.28183	7.12923	3.09056				19.1581	0.5726	18.2915	0.8169	18.4909	0.8351
				19.598	15.2618	19.0366	14.9394			11.9461	3.50817	10.2891	3.28089	7.13429	3.09358				19.1696	0.5894	18.3035	0.8071	18.5024	0.8561
				19.6094	15.2595	19.0504	14.93			11.9543	3.50601	10.2964	3.28635	7.13915	3.09443				19.1818	0.5733	18.3149	0.8099	18.5134	0.8414
				19.6204	15.2519	19.0638	14.9539			11.9622	3.50915	10.3034	3.2833	7.14387	3.09256				19.1947	0.5831	18.3256	0.8162	18.5238	0.847
				19.6312	15.2566	19.0762	14.9487			11.9699	3.51288	10.3102	3.28679	7.14853	3.10099				19.2081	0.5803	18.3361	0.8043	18.5342	0.8547
				19.642	15.2414	19.0877	14.937			11.9776	3.5106	10.317	3.28753	7.15325	3.0957				19.221	0.5726	18.3464	0.8155	18.5451	0.8442
				19.654	15.2589	19.0986	14.9516			11.9852	3.51458	10.3239	3.28486	7.15797	3.1015				19.233	0.5873	18.3568	0.812	18.5568	0.8596
				19.6673	15.2554	19.1089	14.9201			11.9927	3.51305	10.3307	3.2881	7.16259	3.10094				19.2444	0.5754	18.3675	0.819	18.5695	0.8449
				19.6809	15.2641	19.1192	14.9405			12	3.51157	10.3371	3.28586	7.16707	3.09969				19.2553	0.5901	18.379	0.8204	18.5829	0.8491
				19.6943	15.2822	19.1302	14.9236			12.0071	3.51566	10.3434	3.28701	7.17141	3.10063				19.2659	0.5761	18.3914	0.8078	18.5958	0.8498
				19.7078	15.2763	19.1421	14.9312			12.0143	3.51539	10.3495	3.28961	7.17568	3.09827				19.2768	0.5845	18.404	0.8211	18.6077	0.8428
				19.721	15.2961	19.155	14.9475			12.0214	3.51921	10.3555	3.28856	7.17987	3.10297				19.2889	0.5908	18.4162	0.8043	18.6189	0.8568
				19.7331	15.2804	19.169	14.9452			12.0285	3.51575	10.3616	3.28824	7.18403	3.10188				19.3019	0.5803	18.4281	0.8176	18.6298	0.8449
				19.7443	15.2833	19.1828	14.9719			12.0354	3.51698	10.3676	3.2919	7.18816	3.10158				19.3151	0.5866	18.4397	0.812	18.6402	0.8519
				19.7551	15.274	19.1952	14.9562			12.042	3.51854	10.3735	3.28956	7.19224	3.10132				19.3283	0.5789	18.4506	0.8113	18.6505	0.854
				19.7663	15.2676	19.2065	14.9661			12.0488	3.51395	10.3795	3.28863	7.19632	3.10045				19.3416	0.5838	18.4608	0.8225	18.6614	0.8512
				19.778	15.2775	19.217	14.9527			12.0556	3.52069	10.3855	3.2969	7.20051	3.10479				19.3544	0.5803	18.4709	0.8071	18.6734	0.8617
				19.7903	15.2699	19.2271	14.9347			12.0629	3.51888	10.3916	3.29569	7.2048	3.1038				19.3665	0.5782	18.4816	0.8204	18.6864	0.84
				19.8029	15.2915	19.2371	14.9469			12.0704	3.52136	10.3978	3.29113	7.20915	3.10465				19.3776	0.581	18.4933	0.819	18.6994	0.8568
				19.8158	15.2897	19.2476	14.9335			12.078	3.52085	10.4042	3.2977	7.2136	3.10535				19.3882	0.581	18.5058	0.812	18.7116	0.8484
				19.8286	15.2862	19.2589	14.9376			12.0857	3.52049	10.4109	3.29419	7.21816	3.10238				19.3991	0.5796	18.5183	0.8225	18.7229	0.8512
				19.8409	15.2961	19.2712	14.9492			12.0934	3.52679	10.4177	3.29633	7.2228	3.10811				19.4107	0.5838	18.5302	0.8085	18.7337	0.8568
				19.853	15.2857	19.2846	14.9475			12.1013	3.52394	10.4245	3.29908	7.22747	3.10655				19.4225	0.5796	18.5417	0.8232	18.7444	0.8456
				19.8647	15.2944	19.2982	14.976			12.1093	3.52338	10.4314	3.29953	7.23213	3.10864				19.4344	0.5887	18.5528	0.8162	18.755	0.8589
				19.8757	15.2822	19.3114	14.965			12.1174	3.5272	10.4383	3.30261	7.23683	3.11041				19.4466	0.5803	18.5637	0.8155	18.7658	0.8505
				19.8864	15.2833	19.3242	14.9853			12.1252	3.52718	10.4452	3.29956	7.24152	3.10979				19.4588	0.5845	18.5745	0.8225	18.7769	0.854
				19.8979	15.288	19.3364	14.9772			12.1328	3.52489	10.452	3.29851	7.24619	3.11492				19.4709	0.5817	18.5853	0.8057	18.7885	0.8617
				19.9111	15.2886	19.3474	14.969			12.1401	3.5301	10.4585	3.30305	7.25072	3.11087				19.4827	0.5768	18.5962	0.8316	18.8009	0.8554
				19.9254	15.3066	19.3576	14.976			12.1473	3.52657	10.4647	3.30254	7.25507	3.11276				19.4941	0.5845	18.6078	0.8127	18.8141	0.8589
				19.9393	15.3089	19.3684	14.9504			12.1545	3.53025	10.4706	3.30665	7.25928	3.11331				19.505	0.581	18.62	0.8204	18.8268	0.8477
				19.952	15.3194	19.3802	14.9749			12.1619	3.52766	10.4768	3.30341	7.26357	3.11216				19.5159	0.5873	18.6326	0.8225	18.8383	0.8554
				19.9641	15.3182	19.3927	14.9656			12.1695	3.53492	10.4832	3.30289	7.26803	3.11517				19.5272	0.588	18.6448	0.8092	18.8491	0.8575
				19.9761	15.3101	19.4056	14.9784			12.1772	3.53255	10.4897	3.30711	7.27259	3.11305				19.5399	0.5831	18.6565	0.8288	18.8598	0.8484
				19.9877	15.313	19.4186	14.99			12.1848	3.53715	10.4962	3.30361	7.27715	3.11561				19.5534	0.5831	18.6678	0.8099	18.8704	0.8631
				19.9986	15.3008	19.4312	14.976			12.192	3.54005	10.5024	3.3072	7.28152	3.11512				19.5666	0.5838	18.679	0.8218	18.8809	0.8519
				20.0096	15.3025	19.4429	14.9964			12.1989	3.53389	10.5083	3.30563	7.28568	3.11569				19.5789	0.581	18.6897	0.819	18.8915	0.8589
				20.0212	15.3031	19.4538	14.9702			12.2057	3.54141	10.5141	3.30763	7.28965	3.11679				19.5909	0.588	18.7	0.8162	18.9027	0.8603
				20.0336	15.3066	19.4638	14.9725			12.2126	3.53662	10.52	3.30771	7.29371	3.11529				19.6028	0.5817	18.7104	0.8288	18.9146	0.854
				20.0467	15.3159	19.4738	14.9673			12.2199	3.53888	10.5262	3.30666	7.298	3.11779				19.6141	0.5852	18.7213	0.8134	18.9272	0.8666
				20.0604	15.3241	19.4845	14.9644			12.2275	3.53711	10.5328	3.3141	7.30259	3.118				19.6246	0.5831	18.7328	0.8274	18.9398	0.8512
				20.0738	15.3252	19.4965	14.9778			12.2353	3.53831	10.5396	3.31103	7.30744	3.12027				19.6351	0.5873	18.7449	0.8197	18.9521	0.861
				20.0861	15.3276	19.5097	14.9743			12.2433	3.54185	10.5467	3.31389	7.3124	3.12229				19.6464	0.5922	18.7572	0.8232	18.964	0.854
				20.0977	15.3229	19.5235	14.9964			12.2513	3.54122	10.5538	3.31408	7.31725	3.11922				19.6588	0.5824	18.7693	0.8267	18.9756	0.8568
				20.1094	15.3287	19.5368	14.9981			12.2594	3.54629	10.5608	3.31171	7.32203	3.12349				19.6719	0.595	18.7809	0.819	18.9864	0.8596
				20.121	15.3217	19.5497	15.0005			12.2673	3.54768	10.5675	3.3168	7.32661	3.1222				19.6857	0.5824	18.792	0.8246	18.9971	0.8498
				20.1323	15.3246	19.5622	15.0127			12.275	3.5455	10.574	3.31391	7.33104	3.12385				19.6992	0.588	18.8027	0.8274	19.0083	0.8673
				20.1438	15.3177	19.5735	14.997			12.2824	3.54499	10.5802	3.31664	7.33536	3.12631				19.7117	0.5887	18.8135	0.8183	19.0201	0.8554
				20.156	15.3182	19.5837	14.997			12.2897	3.54829	10.5865	3.3152	7.33965	3.12315				19.7236	0.5852	18.8245	0.8344	19.0323	0.8603
				20.1694	15.3322	19.5936	14.9865			12.2972	3.54766	10.5928	3.31935	7.344	3.12617				19.7351	0.595	18.8359	0.8148	19.0446	0.861
				20.1832	15.3316	19.6043	14.9824			12.3047	3.54981	10.5992	3.321	7.34848	3.12498				19.7463	0.5838	18.8482	0.8337	19.0568	0.854
				20.1963	15.3433	19.6161	14.9952			12.312	3.55011	10.6056	3.32081	7.35301	3.12541				19.7572	0.5915	18.8611	0.8197	19.0686	0.8638
				20.2082	15.3433	19.6291	14.9917			12.3192	3.55341	10.6119	3.32283	7.35749	3.12829				19.7685	0.588	18.8738	0.8183	19.0796	0.8568
				20.2195	15.3433	19.6422	15.0104			12.3262	3.55091	10.6181	3.31954	7.36187	3.12627				19.7803	0.5901	18.8856	0.8288	19.0901	0.8589
				20.2305	15.3316	19.6549	15.0075			12.3331	3.55278	10.6242	3.3182	7.36608	3.13008				19.793	0.5901	18.8964	0.8099	19.1005	0.8603
				20.2413	15.3305	19.6669	15.0121			12.3399	3.55031	10.6301	3.32139	7.37021	3.12705				19.8061	0.5824	18.9066	0.8393	19.111	0.8575
				20.2525	15.327	19.6785	15.0121			12.3467	3.55028	10.6359	3.31684	7.37427	3.12886				19.8186	0.5936	18.9162	0.8127	19.1218	0.8673
				20.2645	15.3281	19.6898	15.001			12.3534	3.55154	10.6418	3.32381	7.37829	3.12994				19.8302	0.5859	18.926	0.8365	19.1335	0.8582
				20.2771	15.3339	19.7007	15.0063			12.3605	3.54695	10.6478	3.32481	7.38243	3.12875				19.8414	0.5873	18.9367	0.8239	19.1464	0.861
				20.29	15.3409	19.7115	14.9976			12.3678	3.5566	10.654	3.32423	7.38672	3.12965				19.8523	0.588	18.9487	0.8211	19.1594	0.8631
				20.3031	15.3532	19.7224	14.9976			12.3754	3.55511	10.6604	3.3271	7.39112	3.13048				19.8632	0.5901	18.9614	0.833	19.1719	0.8596
				20.3166	15.3532	19.734	15.0086			12.3833	3.55642	10.6671	3.32416	7.39573	3.13137				19.8744	0.5978	18.9741	0.8155	19.1839	0.8708
				20.3293	15.3543	19.7471	15.0045			12.3914	3.55745	10.674	3.33101	7.40043	3.13035				19.8863	0.5915	18.9864	0.8379	19.1953	0.8554
				20.3409	15.352	19.7613	15.0267			12.3997	3.55712	10.6808	3.32869	7.40515	3.13147				19.8986	0.5922	18.9982	0.8246	19.2061	0.8645
				20.3519	15.3491	19.7751	15.0302			12.4081	3.56043	10.6879	3.33101	7.41	3.13385				19.9111	0.5908	19.0094	0.8239	19.2163	0.8617
				20.363	15.3444	19.7876	15.0354			12.4166	3.5608	10.6953	3.33286	7.41499	3.13514				19.924	0.5957	19.02	0.8274	19.2265	0.8624
				20.3745	15.3468	19.799	15.0342			12.4248	3.56501	10.7026	3.32799	7.41997	3.13855				19.9373	0.5915	19.0301	0.8204	19.2373	0.868
				20.3866	15.3491	19.81	15.0185			12.4325	3.56378	10.7095	3.33481	7.42475	3.13897				19.9498	0.5873	19.0404	0.8358	19.2491	0.8554
				20.3992	15.3572	19.8205	15.0267			12.4398	3.56534	10.7158	3.33083	7.42917	3.13846				19.9614	0.5866	19.0515	0.8232	19.2617	0.868
				20.4123	15.3567	19.8307	15.0051			12.4468	3.5664	10.7218	3.33104	7.43333	3.1401				19.9724	0.5964	19.0635	0.8281	19.2741	0.8631
				20.4255	15.366	19.8412	15.0179			12.4538	3.56724	10.7275	3.33549	7.43739	3.1374				19.9832	0.5873	19.0758	0.8316	19.2861	0.8645
				20.4383	15.3671	19.8526	15.0063			12.4608	3.56801	10.7334	3.33284	7.44149	3.13817				19.9945	0.6013	19.088	0.819	19.2977	0.8659
				20.4508	15.3718	19.865	15.0174			12.4679	3.56836	10.7394	3.33491	7.44576	3.14005				20.0063	0.5859	19.0999	0.8365	19.3088	0.8617
				20.463	15.3834	19.8778	15.0278			12.4752	3.56735	10.7457	3.33403	7.45021	3.14023				20.0187	0.5992	19.1114	0.8253	19.3199	0.875
				20.4749	15.3677	19.8908	15.0272			12.4825	3.56913	10.7521	3.33374	7.45477	3.14077				20.0314	0.5915	19.1227	0.8302	19.3308	0.861
				20.4862	15.3718	19.9035	15.0447			12.4897	3.56909	10.7585	3.3361	7.45933	3.1405				20.0442	0.5887	19.134	0.8337	19.3415	0.8645
				20.4973	15.3642	19.9155	15.029			12.4968	3.56795	10.7647	3.33563	7.46371	3.1403				20.0565	0.595	19.1448	0.8204	19.3526	0.8715
				20.5093	15.363	19.9267	15.0354			12.5037	3.5725	10.7706	3.33879	7.46787	3.14048				20.0684	0.5845	19.1552	0.8386	19.3645	0.8582
				20.5224	15.3764	19.9374	15.0267			12.5106	3.57018	10.7767	3.33633	7.47192	3.14181				20.0802	0.6027	19.1658	0.826	19.3771	0.8757
				20.5357	15.3794	19.9479	15.0203			12.5175	3.57231	10.7828	3.34125	7.47608	3.14342				20.0918	0.5838	19.1774	0.8379	19.39	0.8596
				20.5486	15.3922	19.9588	15.0261			12.5246	3.56989	10.789	3.3397	7.4804	3.14215				20.103	0.602	19.19	0.8316	19.4025	0.8701
				20.561	15.3811	19.9705	15.0232			12.5321	3.57275	10.7955	3.34151	7.48499	3.14489				20.1143	0.5901	19.2029	0.8295	19.4144	0.8659
				20.5733	15.3852	19.983	15.036			12.5401	3.57561	10.8024	3.34653	7.48984	3.14587				20.1266	0.5957	19.2151	0.8393	19.4258	0.8659
				20.5852	15.3846	19.9963	15.0366			12.5485	3.57469	10.8096	3.34135	7.49488	3.14879				20.1395	0.5985	19.2266	0.8253	19.4371	0.8757
				20.5965	15.3747	20.0101	15.0482			12.557	3.57741	10.8169	3.34711	7.50003	3.15124				20.1524	0.5901	19.2378	0.8386	19.4478	0.8575
				20.6074	15.3852	20.0234	15.0593			12.5652	3.5781	10.8241	3.34361	7.50507	3.15026				20.1647	0.5936	19.2486	0.8288	19.4579	0.8799
				20.6186	15.3671	20.0355	15.0488			12.5728	3.57855	10.831	3.34348	7.50979	3.15192				20.1768	0.5957	19.2587	0.8316	19.4683	0.8673
				20.6303	15.3788	20.0464	15.0546			12.5797	3.58106	10.8374	3.34614	7.51411	3.14991				20.189	0.5901	19.2686	0.84	19.4794	0.8694
				20.6429	15.3753	20.0564	15.0389			12.5865	3.57738	10.8435	3.34549	7.51816	3.1504				20.2007	0.6006	19.2789	0.8288	19.4914	0.875
				20.6563	15.3823	20.0663	15.0366			12.5932	3.58016	10.8494	3.34826	7.52219	3.15213				20.2116	0.5859	19.2901	0.8393	19.5041	0.8624
				20.6701	15.4044	20.0771	15.0319			12.6	3.5808	10.8553	3.34664	7.52619	3.14784				20.222	0.602	19.302	0.833	19.517	0.8743
				20.683	15.3892	20.0895	15.0371			12.6069	3.58046	10.8613	3.34865	7.53032	3.15228				20.2326	0.5957	19.3147	0.8281	19.5295	0.868
				20.6949	15.4032	20.103	15.054			12.6141	3.58023	10.8675	3.34739	7.53459	3.15017				20.2441	0.5964	19.3279	0.8365	19.5412	0.8673
				20.7067	15.3933	20.1166	15.061			12.6213	3.58047	10.8737	3.34679	7.53888	3.1512				20.2565	0.602	19.3405	0.8281	19.552	0.8771
				20.7187	15.3956	20.13	15.068			12.6284	3.58304	10.8798	3.35291	7.54307	3.15486				20.2695	0.5887	19.352	0.8407	19.5623	0.8596
				20.7301	15.3939	20.1427	15.0732			12.6355	3.58437	10.8857	3.35271	7.54715	3.15179				20.2827	0.6069	19.3628	0.8288	19.5726	0.882
				20.7413	15.3828	20.1545	15.0662			12.6426	3.58349	10.8919	3.3551	7.55136	3.15458				20.2951	0.5838	19.3732	0.8309	19.5834	0.8673
				20.7529	15.3974	20.1654	15.0616			12.6499	3.58732	10.8984	3.35339	7.55568	3.1518				20.3069	0.6027	19.3834	0.8414	19.5947	0.8708
				20.7656	15.3922	20.1755	15.0494			12.6573	3.58694	10.9051	3.35585	7.56008	3.15205				20.3186	0.595	19.394	0.8232	19.6067	0.8771
				20.7789	15.4055	20.1856	15.0494			12.665	3.58715	10.9118	3.3586	7.56459	3.15417				20.3304	0.595	19.4052	0.8428	19.6196	0.8673
				20.7921	15.4131	20.1963	15.0499			12.673	3.58925	10.9186	3.35499	7.56917	3.15404				20.3416	0.5999	19.4174	0.826	19.6324	0.8799
				20.8044	15.4032	20.2079	15.0418			12.681	3.59083	10.9252	3.36045	7.57379	3.15838				20.3525	0.5894	19.4302	0.84	19.6444	0.8645
				20.8162	15.4137	20.2201	15.0587			12.6892	3.59497	10.9318	3.35928	7.57845	3.15803				20.3637	0.6055	19.4427	0.8344	19.6554	0.8736
				20.8276	15.3974	20.2326	15.0517			12.6975	3.59217	10.9386	3.3602	7.58317	3.16095				20.3762	0.5943	19.4541	0.8316	19.6658	0.875
				20.8388	15.4026	20.2453	15.0587			12.7058	3.59462	10.9456	3.36215	7.58792	3.16067				20.3897	0.6006	19.4647	0.8477	19.676	0.8673
				20.85	15.4073	20.2577	15.0651			12.714	3.59587	10.9527	3.35559	7.59272	3.16108				20.4033	0.5957	19.4751	0.8295	19.6864	0.8904
				20.8619	15.3962	20.2696	15.0645			12.722	3.59593	10.9596	3.36043	7.59757	3.16176				20.416	0.5985	19.4855	0.8435	19.6978	0.8743
				20.8744	15.4183	20.2814	15.0662			12.7295	3.59806	10.9661	3.3578	7.60227	3.1589				20.4278	0.6013	19.496	0.8337	19.7105	0.8799
				20.8875	15.4073	20.2927	15.0552			12.7366	3.59858	10.9721	3.3575	7.60669	3.16311				20.4392	0.5943	19.5073	0.84	19.7241	0.8792
				20.9011	15.4317	20.3034	15.0651			12.7437	3.59904	10.978	3.36371	7.61085	3.16382				20.4504	0.5964	19.5193	0.8414	19.7373	0.8638
				20.9151	15.43	20.3144	15.0581			12.7508	3.59838	10.9839	3.36228	7.61499	3.16315				20.4615	0.602	19.5319	0.8344	19.7497	0.8855
				20.9281	15.4288	20.3269	15.0639			12.7579	3.60033	10.9898	3.36291	7.61915	3.16554				20.4727	0.5964	19.5448	0.8449	19.7613	0.8645
				20.9399	15.4393	20.3407	15.0814			12.765	3.60158	10.9957	3.35958	7.62336	3.16151				20.4842	0.5999	19.5577	0.84	19.7722	0.8869
				20.9509	15.4201	20.3544	15.079			12.772	3.59662	11.0016	3.36	7.62755	3.16607				20.4962	0.5999	19.5697	0.8316	19.7826	0.8757
				20.9619	15.4323	20.3673	15.0924			12.7791	3.60075	11.0076	3.3631	7.63171	3.16399				20.5089	0.5978	19.5806	0.8449	19.7924	0.8659
				20.973	15.4172	20.3792	15.0878			12.7863	3.6036	11.0137	3.3626	7.63592	3.16475				20.5219	0.6034	19.591	0.8309	19.8024	0.8897
				20.9842	15.4108	20.3907	15.0843			12.7936	3.60415	11.0198	3.3653	7.64027	3.16617				20.5342	0.5964	19.6011	0.8442	19.8132	0.8631
				20.9958	15.4236	20.4018	15.0854			12.8005	3.60506	11.0258	3.36576	7.64464	3.16361				20.5459	0.6048	19.6114	0.8407	19.8247	0.8883
				21.0077	15.409	20.4124	15.0686			12.8076	3.60278	11.0318	3.36434	7.64891	3.16647				20.5573	0.5985	19.6218	0.8365	19.8367	0.8715
				21.0205	15.4306	20.4225	15.0761			12.8149	3.60528	11.0379	3.3673	7.65315	3.1667				20.5685	0.6013	19.6325	0.8449	19.8488	0.8736
				21.0338	15.4329	20.433	15.0627			12.8225	3.60678	11.0441	3.37051	7.65749	3.16916				20.5796	0.5992	19.6438	0.8288	19.8609	0.8848
				21.0471	15.4352	20.4444	15.068			12.8303	3.60501	11.0506	3.3719	7.66205	3.17147				20.5906	0.595	19.6555	0.8498	19.8727	0.8673
				21.0602	15.4486	20.4568	15.0779			12.8382	3.60513	11.0572	3.36963	7.66677	3.17019				20.6019	0.6062	19.6673	0.8365	19.8844	0.8883
				21.0727	15.4329	20.4703	15.079			12.8461	3.60875	11.064	3.37398	7.67157	3.17385				20.6138	0.5964	19.6789	0.8449	19.896	0.8694
				21.0846	15.4538	20.4841	15.0977			12.8542	3.61488	11.0709	3.37248	7.67648	3.17284				20.6266	0.5999	19.6906	0.8491	19.9071	0.8785
				21.0958	15.4323	20.4969	15.0918			12.8622	3.61166	11.0779	3.37439	7.68141	3.17337				20.6397	0.5999	19.7023	0.8344	19.9178	0.8883
				21.1075	15.4486	20.5086	15.0977			12.87	3.61562	11.0849	3.38008	7.68616	3.17563				20.6526	0.5985	19.7136	0.8512	19.9287	0.8729
				21.1201	15.4474	20.5198	15.0907			12.8772	3.61483	11.0916	3.37636	7.69064	3.17299				20.6652	0.602	19.7244	0.8379	19.9406	0.8911
				21.1331	15.4445	20.5307	15.0802			12.8843	3.61347	11.098	3.37884	7.69496	3.178				20.6775	0.5985	19.7353	0.8442	19.9538	0.8673
				21.1461	15.4666	20.5411	15.0884			12.8917	3.61835	11.1044	3.37678	7.69931	3.17454				20.6892	0.6013	19.747	0.8498	19.967	0.8827
				21.159	15.4474	20.5517	15.0732			12.8992	3.6183	11.1112	3.37405	7.70384	3.17688				20.7005	0.6041	19.7594	0.8344	19.9795	0.8834
				21.1714	15.4655	20.563	15.0796			12.9068	3.61769	11.1181	3.37926	7.70851	3.1791				20.7121	0.5978	19.7721	0.8547	19.9911	0.8645
				21.1833	15.4608	20.5752	15.0808			12.9144	3.61616	11.125	3.37726	7.7132	3.1796				20.7242	0.6062	19.7847	0.833	20.0024	0.8974
				21.1945	15.4521	20.5885	15.0907			12.9218	3.61538	11.1314	3.37893	7.71773	3.1802				20.7365	0.5971	19.7969	0.847	20.0131	0.8659
				21.2053	15.4492	20.6021	15.1058			12.9291	3.61957	11.1375	3.37908	7.72203	3.17762				20.7489	0.6055	19.8083	0.8477	20.0231	0.8876
				21.2157	15.4358	20.6146	15.0971			12.9362	3.61747	11.1435	3.38065	7.72616	3.18135				20.7613	0.5999	19.8191	0.8421	20.0329	0.8771
				21.2265	15.4416	20.6261	15.0994			12.943	3.61754	11.1493	3.38016	7.73021	3.17826				20.7737	0.5999	19.8292	0.8533	20.0432	0.8764
				21.2379	15.4439	20.6373	15.0918			12.9497	3.61933	11.155	3.38163	7.73427	3.17819				20.7855	0.6076	19.8393	0.8365	20.0545	0.8911
				21.2504	15.4405	20.648	15.086			12.9567	3.61731	11.1608	3.38408	7.73837	3.18245				20.7968	0.5943	19.8499	0.8526	20.0666	0.8764
				21.2638	15.4614	20.6587	15.0947			12.9641	3.62606	11.1671	3.38483	7.74264	3.17964				20.8076	0.6055	19.8611	0.8491	20.0797	0.8911
				21.2774	15.4509	20.6704	15.0802			12.9718	3.61685	11.1738	3.38666	7.7472	3.18182				20.8184	0.6006	19.8734	0.8393	20.0931	0.8799
				21.2905	15.4736	20.683	15.1058			12.9798	3.62159	11.1808	3.3869	7.75197	3.18092				20.8294	0.6062	19.8864	0.854	20.1059	0.8785
				21.3035	15.4672	20.6962	15.1035			12.9878	3.62635	11.1878	3.38754	7.75685	3.18422				20.8409	0.6069	19.8989	0.8316	20.1175	0.889
				21.3161	15.4666	20.7098	15.1163			12.9958	3.62555	11.1949	3.39108	7.76171	3.18565				20.8533	0.6048	19.9106	0.854	20.1284	0.8729
				21.3278	15.4754	20.7235	15.1262			13.0039	3.62887	11.202	3.38806	7.76653	3.18664				20.8665	0.6083	19.9217	0.8414	20.1389	0.889
				21.3387	15.4603	20.7361	15.1105			13.0118	3.62435	11.2089	3.38901	7.7712	3.18741				20.8797	0.6034	19.9326	0.8421	20.1491	0.8876
				21.3496	15.4725	20.747	15.1186			13.0194	3.63446	11.2156	3.38986	7.77571	3.18678				20.8925	0.6104	19.9429	0.8554	20.1597	0.8778
				21.3614	15.4597	20.757	15.0942			13.0268	3.6289	11.2221	3.39098	7.78021	3.18781				20.9052	0.6069	19.9528	0.8379	20.171	0.8925
				21.3741	15.4684	20.7667	15.0965			13.0341	3.63007	11.2285	3.39311	7.78469	3.18908				20.9174	0.5978	19.9632	0.861	20.1831	0.8708
				21.3872	15.4777	20.7767	15.0872			13.0413	3.63207	11.2348	3.3875	7.78915	3.18978				20.9285	0.6034	19.9746	0.8421	20.1959	0.8946
				21.4001	15.4789	20.7874	15.0825			13.0483	3.62621	11.241	3.39005	7.79344	3.19226				20.939	0.6034	19.9868	0.8547	20.2085	0.8778
				21.4126	15.4882	20.7987	15.0924			13.0554	3.63354	11.247	3.39068	7.79765	3.18943				20.9497	0.6048	19.9993	0.8498	20.2203	0.8834
				21.425	15.4783	20.8106	15.0831			13.0623	3.62861	11.253	3.3915	7.80176	3.18899				20.9614	0.6118	20.0112	0.8428	20.2313	0.8939
				21.4373	15.483	20.8232	15.0971			13.0692	3.62937	11.2589	3.39506	7.80581	3.19007				20.9738	0.6034	20.0224	0.8568	20.2419	0.8757
				21.4493	15.4841	20.836	15.0982			13.0762	3.63236	11.2648	3.39225	7.80989	3.18714				20.9865	0.6125	20.0334	0.8456	20.2523	0.8953
				21.461	15.4742	20.8487	15.0994			13.0831	3.62999	11.2708	3.39406	7.814	3.19204				20.9989	0.6048	20.0443	0.8484	20.2628	0.8792
				21.4727	15.4899	20.8612	15.1134			13.09	3.63485	11.2769	3.39078	7.81805	3.18932				21.0112	0.6055	20.0553	0.8491	20.274	0.8883
				21.4848	15.4835	20.8735	15.1017			13.0968	3.63382	11.2829	3.39503	7.82219	3.19084				21.0231	0.6069	20.0664	0.8421	20.286	0.8932
				21.4975	15.4917	20.885	15.1111			13.1037	3.63422	11.2889	3.39753	7.8264	3.19135				21.0347	0.5992	20.0779	0.8589	20.2987	0.8813
				21.5109	15.5062	20.8959	15.1052			13.1109	3.63899	11.295	3.39486	7.83072	3.19278				21.0461	0.6118	20.0898	0.8484	20.3117	0.8974
				21.5243	15.4981	20.907	15.0994			13.1183	3.63292	11.3012	3.39643	7.83517	3.1938				21.0575	0.5992	20.1024	0.8554	20.3247	0.875
				21.5369	15.5103	20.9192	15.1116			13.1259	3.64443	11.3077	3.39925	7.83976	3.1931				21.0689	0.6069	20.1154	0.8484	20.337	0.8904
				21.5487	15.4893	20.9321	15.1035			13.1341	3.64065	11.3144	3.40126	7.84445	3.19753				21.0807	0.6041	20.1276	0.8435	20.3484	0.8869
				21.5605	15.508	20.9451	15.1204			13.1427	3.64038	11.3216	3.40099	7.84939	3.19678				21.0932	0.6048	20.1387	0.8596	20.3591	0.8806
				21.5722	15.4893	20.958	15.118			13.1516	3.64661	11.3292	3.4021	7.85456	3.19753				21.1067	0.6118	20.1493	0.8428	20.3693	0.8981
				21.5833	15.4917	20.9707	15.1221			13.1604	3.64398	11.3369	3.40395	7.85973	3.19992				21.1201	0.5936	20.1597	0.8631	20.3795	0.8855
				21.5943	15.4911	20.9828	15.1297			13.1686	3.6522	11.344	3.40526	7.86461	3.20047				21.1326	0.6146	20.1702	0.854	20.3903	0.8939
				21.6056	15.4783	20.994	15.1099			13.1761	3.64478	11.3505	3.4048	7.86907	3.2004				21.1443	0.6048	20.1806	0.8477	20.4017	0.8848
				21.6177	15.4952	21.0045	15.118			13.1833	3.64965	11.3567	3.40859	7.87331	3.20122				21.1557	0.6118	20.1913	0.8603	20.4138	0.8848
				21.6303	15.4893	21.0147	15.093			13.1904	3.64655	11.3629	3.40821	7.87757	3.2034				21.1669	0.6083	20.2025	0.8456	20.4263	0.8953
				21.6431	15.5039	21.0255	15.1029			13.1976	3.64298	11.3692	3.40839	7.88189	3.20253				21.1776	0.6062	20.2144	0.8617	20.4385	0.8778
				21.6562	15.5062	21.0372	15.1035			13.2049	3.65211	11.3756	3.40515	7.88632	3.2028				21.1882	0.6125	20.2268	0.8477	20.4502	0.896
				21.6689	15.4987	21.0498	15.1023			13.2121	3.64647	11.3819	3.40641	7.8908	3.20454				21.1993	0.6076	20.2391	0.8561	20.4616	0.8897
				21.681	15.5109	21.0633	15.1169			13.2193	3.65154	11.388	3.40585	7.89515	3.20499				21.2111	0.6111	20.2511	0.8561	20.4726	0.8883
				21.6926	15.5051	21.0765	15.1174			13.2263	3.65204	11.3939	3.40328	7.89939	3.20403				21.2236	0.6104	20.2627	0.8505	20.4829	0.8981
				21.7042	15.5027	21.0887	15.118			13.2332	3.64784	11.3997	3.40728	7.90352	3.20419				21.2363	0.6076	20.2737	0.8596	20.4929	0.8834
				21.7162	15.5074	21.1003	15.1169			13.24	3.65298	11.4054	3.40809	7.90763	3.20205				21.2491	0.6146	20.284	0.8505	20.5035	0.8995
				21.7282	15.5027	21.1119	15.1064			13.2469	3.64835	11.4112	3.4069	7.91176	3.20325				21.2615	0.609	20.2941	0.8568	20.5153	0.8862
				21.7405	15.5184	21.1231	15.1145			13.2538	3.65525	11.4171	3.40773	7.916	3.20401				21.2733	0.6111	20.305	0.8589	20.5278	0.8911
				21.7533	15.5062	21.1336	15.0994			13.261	3.65864	11.4231	3.4107	7.92027	3.20569				21.2847	0.616	20.3165	0.8561	20.5407	0.8953
				21.7668	15.5254	21.1443	15.1006			13.2685	3.65318	11.4294	3.41279	7.92464	3.2055				21.2961	0.6034	20.3287	0.8589	20.5534	0.8834
				21.78	15.5225	21.1557	15.0994			13.2764	3.65718	11.4361	3.41499	7.92933	3.2062				21.3078	0.6216	20.3411	0.8491	20.5657	0.9009
				21.7924	15.5219	21.1684	15.0988			13.2846	3.6547	11.4431	3.41414	7.93429	3.20904				21.3197	0.6069	20.3535	0.8561	20.5774	0.8869
				21.8041	15.5301	21.1814	15.118			13.2929	3.65887	11.4503	3.41311	7.93931	3.21086				21.3319	0.6167	20.3655	0.8624	20.5883	0.8932
				21.8153	15.5121	21.1939	15.1029			13.301	3.65852	11.4574	3.41773	7.94413	3.21094				21.3446	0.609	20.377	0.8533	20.5986	0.8967
				21.8262	15.5173	21.2058	15.1145			13.3088	3.65735	11.4643	3.40624	7.94877	3.21274				21.3578	0.6062	20.3881	0.8659	20.6087	0.8883
				21.8372	15.5085	21.2174	15.1035			13.3163	3.66324	11.471	3.42036	7.9532	3.21388				21.3706	0.6181	20.3988	0.8505	20.6195	0.9072
				21.8491	15.515	21.2286	15.1			13.3236	3.65899	11.4773	3.41203	7.95744	3.21088				21.3825	0.6055	20.4094	0.8617	20.6314	0.8848
				21.8622	15.5184	21.2395	15.1035			13.3308	3.66469	11.4836	3.41916	7.96163	3.2127				21.3938	0.6202	20.4203	0.8568	20.6444	0.9016
				21.8754	15.5249	21.2506	15.0913			13.3379	3.6622	11.4898	3.41214	7.96589	3.21229				21.4048	0.6041	20.432	0.8568	20.658	0.8932
				21.8883	15.5266	21.2622	15.1035			13.3452	3.66243	11.4961	3.42178	7.97024	3.21039				21.4156	0.6125	20.4444	0.868	20.671	0.889
				21.9013	15.5336	21.2741	15.0971			13.3525	3.66542	11.5025	3.41891	7.97461	3.21346				21.4266	0.6202	20.4569	0.8554	20.6829	0.903
				21.9144	15.5347	21.2868	15.1058			13.3598	3.66071	11.5087	3.4178	7.97896	3.21417				21.4386	0.609	20.469	0.8631	20.694	0.8848
				21.9267	15.5394	21.3005	15.1157			13.367	3.66603	11.5148	3.42133	7.9832	3.21524				21.4516	0.6181	20.4806	0.8498	20.7049	0.9037
				21.9378	15.5318	21.3139	15.1174			13.3742	3.66457	11.521	3.41893	7.98747	3.21573				21.465	0.6076	20.4916	0.8554	20.7152	0.8897
				21.9485	15.5254	21.3261	15.1163			13.3815	3.66878	11.5272	3.42385	7.99184	3.21478				21.4781	0.616	20.5021	0.861	20.7252	0.8953
				21.9596	15.5266	21.3372	15.1006			13.3887	3.66815	11.5335	3.41093	7.99627	3.21596				21.4909	0.6132	20.512	0.8603	20.7358	0.9009
				21.9715	15.519	21.348	15.0959			13.3959	3.66474	11.5398	3.43324	8.00061	3.21616				21.5033	0.609	20.5219	0.8603	20.7474	0.889
				21.9837	15.5324	21.3589	15.1006			13.4031	3.672	11.546	3.41749	8.00496	3.21739				21.5148	0.6174	20.5325	0.8631	20.76	0.9051
				21.9962	15.5237	21.3696	15.086			13.4103	3.66914	11.5521	3.42978	8.00931	3.21846				21.5255	0.609	20.5439	0.861	20.7728	0.8911
				22.009	15.5336	21.3803	15.0884			13.4175	3.67077	11.5585	3.4233	8.01368	3.21861				21.5359	0.6216	20.5557	0.8617	20.7851	0.896
				22.0219	15.5417	21.3917	15.079			13.4251	3.67276	11.565	3.43035	8.01821	3.21894				21.5468	0.6097	20.5675	0.8603	20.7964	0.9023
				22.0345	15.5376	21.404	15.0866			13.433	3.67031	11.5718	3.43053	8.02299	3.22089				21.5584	0.6097	20.5792	0.8645	20.8073	0.8883
				22.0466	15.5487	21.417	15.0959			13.4412	3.67672	11.579	3.4312	8.02787	3.22231				21.5705	0.6202	20.5909	0.8589	20.8179	0.9051
				22.0585	15.5359	21.43	15.0936			13.4495	3.67317	11.5862	3.43236	8.03291	3.22399				21.5827	0.6041	20.6025	0.8596	20.8284	0.8932
				22.0698	15.5429	21.4428	15.1058			13.4576	3.67713	11.5934	3.42834	8.03797	3.22521				21.5949	0.6272	20.6139	0.8645	20.8392	0.903
				22.081	15.5324	21.4552	15.0924			13.4653	3.67865	11.6002	3.43149	8.04285	3.22696				21.6071	0.6125	20.625	0.8603	20.8505	0.8974
				22.0928	15.5382	21.467	15.1035			13.4725	3.6735	11.6066	3.42884	8.04744	3.22517				21.6193	0.6209	20.636	0.8687	20.8621	0.8932
				22.1061	15.5481	21.478	15.0866			13.4795	3.68257	11.6128	3.43178	8.05173	3.22888				21.6316	0.6216	20.6471	0.8561	20.8745	0.91
				22.1203	15.5522	21.4888	15.0814			13.4866	3.67655	11.6187	3.43144	8.05587	3.22743				21.6435	0.6069	20.6588	0.8659	20.8875	0.8904
				22.134	15.5656	21.4999	15.0854			13.4938	3.68324	11.6247	3.43625	8.06	3.22554				21.6549	0.6209	20.6709	0.8666	20.9001	0.9072
				22.1466	15.5615	21.5118	15.0808			13.501	3.67991	11.6308	3.4318	8.06405	3.22803				21.6661	0.6111	20.6832	0.8568	20.9118	0.9016
				22.1587	15.5621	21.5244	15.086			13.5084	3.67725	11.6369	3.43754	8.06813	3.22487				21.6778	0.6272	20.6954	0.8708	20.923	0.8981
				22.1706	15.5656	21.5374	15.0878			13.5159	3.68727	11.6432	3.43439	8.07235	3.22697				21.6908	0.6146	20.7074	0.8596	20.9341	0.9079
				22.1818	15.5452	21.5502	15.0889			13.5234	3.67819	11.6498	3.4375	8.07675	3.22623				21.7045	0.6132	20.7193	0.8652	20.9449	0.8946
				22.1922	15.5528	21.5624	15.0924			13.5308	3.6837	11.6562	3.43354	8.08107	3.22845				21.7177	0.6216	20.7307	0.8624	20.9555	0.9002
				22.2026	15.5394	21.5738	15.0814			13.5379	3.6813	11.6623	3.43465	8.08523	3.2306				21.7298	0.6097	20.7413	0.8596	20.9664	0.9044
				22.2137	15.5394	21.5847	15.079			13.5449	3.68151	11.6681	3.43485	8.08923	3.2294				21.7413	0.6153	20.7515	0.8673	20.9778	0.8988
				22.2259	15.5493	21.5952	15.0721			13.5518	3.69029	11.6739	3.4347	8.09325	3.22801				21.7526	0.6118	20.7618	0.8561	20.9898	0.9065
				22.239	15.5446	21.6057	15.0558			13.5589	3.68227	11.6799	3.43561	8.09736	3.22631				21.7635	0.616	20.7729	0.875	21.0021	0.8932
				22.2529	15.5656	21.6165	15.061			13.5664	3.69281	11.6861	3.43886	8.1016	3.22966				21.7739	0.6237	20.7847	0.8603	21.0142	0.9079
				22.2666	15.565	21.6281	15.0511			13.5743	3.6859	11.6927	3.44235	8.10605	3.22857				21.7845	0.6188	20.7968	0.868	21.0262	0.8988
				22.2795	15.5772	21.6409	15.0662			13.5825	3.68934	11.6995	3.44071	8.1108	3.23157				21.7958	0.6223	20.8093	0.868	21.0381	0.9002
				22.2916	15.5732	21.6543	15.0656			13.5909	3.69558	11.7065	3.44431	8.11571	3.23429				21.808	0.6209	20.8216	0.8603	21.0497	0.9058
				22.3035	15.5644	21.6674	15.0686			13.5992	3.687	11.7137	3.44293	8.12072	3.23476				21.8211	0.6146	20.8333	0.8722	21.0605	0.896
				22.3152	15.5726	21.6804	15.0785			13.6072	3.6945	11.7206	3.4444	8.12568	3.23475				21.8347	0.6202	20.8444	0.8659	21.0711	0.9149
				22.3266	15.5603	21.6931	15.0563			13.6149	3.69305	11.7273	3.44458	8.13037	3.23578				21.848	0.6132	20.855	0.8687	21.0822	0.8981
				22.3379	15.5627	21.7049	15.0709			13.6225	3.69485	11.7336	3.4452	8.13493	3.23639				21.8602	0.623	20.8655	0.8701	21.094	0.9037
				22.3499	15.5673	21.7155	15.0441			13.6301	3.69892	11.7399	3.44514	8.13955	3.23825				21.8715	0.6188	20.8763	0.8645	21.1061	0.9037
				22.3628	15.5633	21.7257	15.0406			13.6377	3.69343	11.7464	3.44764	8.14424	3.24061				21.8826	0.6146	20.8875	0.8687	21.1182	0.9016
				22.3762	15.5836	21.7363	15.0307			13.645	3.69974	11.7529	3.44433	8.14896	3.24145				21.8935	0.6265	20.8991	0.8666	21.1301	0.9072
				22.389	15.5685	21.7481	15.022			13.6521	3.69586	11.7593	3.44789	8.15347	3.2388				21.9044	0.6139	20.9113	0.8694	21.1418	0.8967
				22.4008	15.5801	21.7608	15.0267			13.659	3.69745	11.7656	3.44693	8.15776	3.24006				21.9157	0.6279	20.9234	0.8701	21.1528	0.9058
				22.4121	15.5697	21.7734	15.0057			13.6657	3.69755	11.7716	3.44599	8.16189	3.23947				21.9275	0.6167	20.9348	0.8554	21.1633	0.9051
				22.4232	15.5644	21.7857	15.0121			13.6726	3.69142	11.7775	3.44798	8.166	3.23737				21.9401	0.6237	20.9457	0.8743	21.1736	0.8988
				22.4341	15.5714	21.7978	14.9947			13.6794	3.70202	11.7834	3.44398	8.17027	3.24267				21.9534	0.6209	20.9564	0.8575	21.1839	0.9107
				22.4454	15.5528	21.8096	14.9813			13.6862	3.69545	11.7894	3.45051	8.17459	3.24035				21.9664	0.6153	20.9668	0.8764	21.1947	0.8946
				22.4577	15.5749	21.821	14.9719			13.693	3.69883	11.7955	3.45248	8.17896	3.24195				21.9788	0.623	20.9771	0.8673	21.2065	0.91
				22.4705	15.572	21.8323	14.9428			13.7001	3.69908	11.8018	3.4527	8.18336	3.24305				21.9908	0.6181	20.988	0.8659	21.2195	0.9065
				22.4837	15.5807	21.8434	14.9359			13.7074	3.6981	11.8082	3.45531	8.18784	3.24177				22.0025	0.6251	20.9999	0.8743	21.2331	0.9009
				22.4972	15.5947	21.8547	14.9126			13.715	3.70451	11.8148	3.45545	8.19235	3.24585				22.0136	0.6181	21.0126	0.861	21.2464	0.917
				22.5113	15.5871	21.8666	14.8998			13.7227	3.69856	11.8216	3.45683	8.19693	3.24311				22.025	0.6223	21.0255	0.875	21.2591	0.8995
				22.5247	15.6127	21.8795	14.9033			13.7305	3.70551	11.8286	3.45498	8.20155	3.24513				22.0369	0.6237	21.0382	0.868	21.2712	0.9107
				22.5368	15.5953	21.8928	14.8829			13.7384	3.70344	11.8356	3.45698	8.20627	3.24785				22.0491	0.6237	21.0502	0.8736	21.2822	0.9023
				22.5482	15.6005	21.9054	14.8841			13.7462	3.7026	11.8426	3.45935	8.21099	3.24802				22.0615	0.6188	21.0615	0.8729	21.2923	0.903
				22.5593	15.5918	21.9171	14.8509			13.7541	3.71091	11.8497	3.46001	8.21576	3.25046				22.0745	0.6244	21.0722	0.8666	21.3022	0.9093
				22.5707	15.5871	21.9285	14.8375			13.7621	3.70345	11.8567	3.45971	8.22059	3.25018				22.0877	0.6139	21.0824	0.8778	21.3127	0.9023
				22.5825	15.5947	21.9399	14.8072			13.7699	3.71159	11.8637	3.45538	8.22533	3.25233				22.0999	0.6307	21.0927	0.8645	21.324	0.9177
				22.5946	15.5865	21.951	14.7706			13.7774	3.71001	11.8703	3.45824	8.22976	3.25117				22.1109	0.6216	21.1036	0.8729	21.3358	0.903
				22.6067	15.5982	21.9618	14.7444			13.7846	3.70802	11.8765	3.45858	8.23395	3.24972				22.1214	0.6223	21.115	0.8799	21.3475	0.9065
				22.6189	15.5924	21.9725	14.7036			13.7916	3.71365	11.8825	3.45995	8.23797	3.25238				22.132	0.6286	21.1269	0.8617	21.3587	0.9156
				22.6312	15.5889	21.9839	14.6827			13.7984	3.70895	11.8884	3.45946	8.24195	3.24822				22.1429	0.6195	21.139	0.882	21.3699	0.896
				22.6434	15.5964	21.9963	14.6617			13.8053	3.71094	11.8942	3.4595	8.24592	3.25208				22.1544	0.6335	21.1511	0.8617	21.3811	0.9198
				22.6557	15.5889	22.0094	14.6286			13.8123	3.70923	11.9001	3.45926	8.24995	3.25268				22.1665	0.6209	21.1628	0.875	21.3924	0.9016
				22.6677	15.5959	22.0227	14.6274			13.8195	3.71023	11.9061	3.4565	8.25405	3.24727				22.179	0.6265	21.1741	0.8785	21.4036	0.91
				22.6792	15.5959	22.0358	14.5948			13.8267	3.71531	11.912	3.46263	8.25819	3.25456				22.1916	0.6209	21.1852	0.8687	21.4146	0.9149
				22.6907	15.5912	22.0479	14.5773			13.8335	3.71329	11.9178	3.46184	8.26224	3.25037				22.204	0.6237	21.1959	0.8806	21.4257	0.9002
				22.7031	15.604	22.0593	14.5541			13.8404	3.71669	11.9235	3.45886	8.26624	3.25092				22.2162	0.6286	21.2063	0.8582	21.4374	0.9198
				22.7163	15.5993	22.0705	14.5186			13.8473	3.70995	11.9293	3.46444	8.27027	3.25084				22.2283	0.6167	21.217	0.8862	21.4497	0.9002
				22.7296	15.6168	22.0816	14.511			13.8545	3.71511	11.9353	3.46521	8.27437	3.25173				22.2399	0.6251	21.2288	0.8743	21.4624	0.9121
				22.7424	15.6127	22.0929	14.465			13.8624	3.71896	11.9418	3.46864	8.27869	3.25385				22.2508	0.6223	21.2417	0.8764	21.475	0.9086
				22.7549	15.6174	22.1045	14.4644			13.8707	3.71703	11.9487	3.4687	8.28341	3.25085				22.2617	0.623	21.2546	0.8799	21.4871	0.9065
				22.7672	15.6197	22.1167	14.4284			13.8796	3.72611	11.9561	3.46946	8.28853	3.25819				22.2737	0.6279	21.2667	0.8638	21.4987	0.9191
				22.7791	15.6081	22.1294	14.4167			13.8884	3.71786	11.9637	3.46905	8.29392	3.25678				22.2867	0.6209	21.278	0.8869	21.5099	0.9009
				22.7903	15.6127	22.1421	14.4045			13.8968	3.72607	11.971	3.46866	8.29917	3.25917				22.2999	0.6272	21.2891	0.8652	21.5206	0.9212
				22.8012	15.597	22.1542	14.3603			13.9046	3.72545	11.978	3.47256	8.30408	3.26141				22.313	0.6265	21.2997	0.8715	21.531	0.9093
				22.8123	15.6005	22.1654	14.3504			13.9123	3.71992	11.9845	3.47121	8.30864	3.2595				22.3257	0.6216	21.3095	0.8792	21.5418	0.9184
				22.824	15.6046	22.176	14.3038			13.9198	3.72956	11.9907	3.47156	8.31293	3.26342				22.338	0.63	21.3193	0.8722	21.5534	0.9191
				22.8363	15.6023	22.1864	14.2759			13.9272	3.71986	11.9967	3.47403	8.3172	3.26103				22.3498	0.6223	21.3295	0.8862	21.5659	0.9051
				22.8496	15.6203	22.1968	14.2462			13.9345	3.72859	12.0028	3.47168	8.32157	3.26208				22.3609	0.6265	21.3407	0.8736	21.5787	0.9128
				22.8634	15.6191	22.2079	14.2078			13.9418	3.72496	12.009	3.47454	8.32597	3.26316				22.3716	0.6251	21.3528	0.8764	21.5917	0.91
				22.8764	15.6314	22.2204	14.1944			13.9491	3.72449	12.0153	3.47124	8.3304	3.26262				22.3826	0.6244	21.3657	0.8834	21.6044	0.9128
				22.8885	15.6238	22.2336	14.1502			13.9562	3.73121	12.0215	3.47105	8.33477	3.26365				22.3942	0.6335	21.379	0.8736	21.6163	0.9114
				22.9002	15.6209	22.2467	14.1286			13.9632	3.72496	12.0277	3.4722	8.33904	3.26323				22.4065	0.6181	21.3916	0.8862	21.6272	0.9114
				22.9121	15.6203	22.2598	14.0879			13.9703	3.72944	12.0338	3.47213	8.34331	3.26487				22.4196	0.6286	21.4032	0.8694	21.6376	0.917
				22.9233	15.618	22.2728	14.0419			13.9773	3.72837	12.0398	3.47531	8.34757	3.26465				22.4329	0.6202	21.4142	0.8778	21.6479	0.9093
				22.9343	15.6203	22.2851	14.007			13.9841	3.73074	12.0456	3.47491	8.35168	3.26467				22.4457	0.6216	21.4247	0.8848	21.6586	0.9107
				22.9456	15.6127	22.2964	13.9389			13.9909	3.73102	12.0514	3.47545	8.35565	3.26834				22.4576	0.63	21.4351	0.868	21.67	0.9177
				22.9581	15.6162	22.307	13.8964			13.9981	3.7285	12.0573	3.47855	8.35979	3.26335				22.4693	0.6202	21.4458	0.8953	21.682	0.9114
				22.9715	15.625	22.3176	13.8423			14.0058	3.73255	12.0637	3.47539	8.36424	3.26738				22.4804	0.6342	21.4571	0.8708	21.6946	0.9226
				22.985	15.6261	22.3287	13.7882			14.0136	3.73303	12.0703	3.47755	8.36893	3.2679				22.4909	0.623	21.4692	0.8918	21.7071	0.9079
				22.9979	15.6354	22.3404	13.7404			14.0215	3.73115	12.077	3.47956	8.37373	3.26615				22.5016	0.6335	21.4819	0.8771	21.7186	0.9149
				23.01	15.6331	22.3525	13.684			14.0295	3.74047	12.084	3.48244	8.37856	3.27145				22.513	0.6307	21.4942	0.8764	21.7295	0.9205
				23.0217	15.6343	22.365	13.6275			14.0375	3.73574	12.0908	3.48258	8.38333	3.26718				22.5255	0.6286	21.5055	0.8869	21.74	0.91
				23.0332	15.629	22.3775	13.542			14.0454	3.73873	12.0976	3.48301	8.38805	3.27064				22.5386	0.6314	21.5162	0.8687	21.7503	0.9191
				23.0449	15.6302	22.3897	13.4489			14.0531	3.73795	12.1044	3.48498	8.39272	3.2723				22.5515	0.6202	21.5267	0.8932	21.7604	0.9114
				23.0567	15.6273	22.4014	13.3633			14.0606	3.73729	12.1111	3.48213	8.39733	3.27316				22.5635	0.6265	21.5371	0.8736	21.7711	0.9212
				23.0687	15.6238	22.413	13.2638			14.0679	3.74369	12.1177	3.48773	8.40187	3.27501				22.5749	0.6286	21.5474	0.882	21.7829	0.9177
				23.0812	15.6325	22.4242	13.18			14.0753	3.7374	12.1243	3.48463	8.40632	3.27161				22.5862	0.6237	21.5584	0.8806	21.7955	0.9107
				23.0946	15.6395	22.4346	13.0647			14.0827	3.74151	12.1307	3.4845	8.41075	3.276				22.5974	0.6356	21.5701	0.8736	21.8084	0.9184
				23.1086	15.6453	22.4454	12.9472			14.09	3.73873	12.137	3.48726	8.41515	3.27243				22.6087	0.6237	21.5827	0.882	21.8211	0.9128
				23.1219	15.6552	22.4577	12.8442			14.0971	3.74396	12.1432	3.482	8.41952	3.27501				22.6202	0.6314	21.5956	0.8806	21.8333	0.9226
				23.1339	15.6447	22.4712	12.7248			14.1043	3.74168	12.1492	3.48629	8.42389	3.27793				22.632	0.6314	21.6081	0.8792	21.845	0.9149
				23.1452	15.6471	22.4846	12.6358			14.1116	3.74231	12.1555	3.48959	8.42832	3.2729				22.6443	0.6258	21.6197	0.8855	21.8561	0.9142
				23.1565	15.636	22.4973	12.4967			14.1191	3.74557	12.1621	3.48946	8.4328	3.27721				22.6576	0.6391	21.6305	0.8708	21.8664	0.9247
				23.1677	15.6407	22.5093	12.3663			14.1263	3.74279	12.1686	3.49064	8.43725	3.27309				22.6715	0.6251	21.6407	0.889	21.8766	0.9128
				23.1788	15.6366	22.5212	12.2098			14.1331	3.74725	12.175	3.48911	8.44152	3.279				22.6847	0.6384	21.6506	0.8799	21.8876	0.924
				23.1901	15.6279	22.5327	12.0462			14.1398	3.74517	12.181	3.49243	8.44557	3.27996				22.6968	0.623	21.6608	0.8827	21.8994	0.9184
				23.202	15.6383	22.5436	11.8786			14.1466	3.74163	12.187	3.48933	8.44957	3.27511				22.7082	0.6314	21.6716	0.8897	21.9117	0.9191
				23.2147	15.6319					14.1538	3.74337	12.193	3.49416	8.45365	3.27931				22.7193	0.63	21.6834	0.8778	21.9241	0.9198
				23.2279	15.6482					14.1613	3.74883	12.1994	3.49593	8.45795	3.27735				22.7302	0.6279	21.6959	0.8939	21.9363	0.9156
				23.2411	15.643					14.1691	3.74864	12.2063	3.4936	8.46269	3.27965				22.741	0.6384	21.7086	0.8715	21.9481	0.9247
				23.254	15.6511					14.1773	3.75014	12.2135	3.49784	8.46776	3.2821				22.7523	0.6251	21.7211	0.8904	21.9597	0.9156
				23.2666	15.6564					14.1857	3.7522	12.2208	3.49835	8.47304	3.28207				22.7641	0.6349	21.733	0.8792	21.9711	0.9268
				23.2785	15.6453					14.194	3.75455	12.228	3.49961	8.47821	3.28749				22.7765	0.6258	21.7449	0.8785	21.9821	0.9156
				23.2898	15.65					14.202	3.75461	12.2352	3.50205	8.48307	3.28324				22.7893	0.6279	21.7564	0.889	21.9925	0.9191
				23.3014	15.643					14.2096	3.75728	12.2421	3.4976	8.48763	3.28587				22.8021	0.6314	21.7671	0.8722	22.0031	0.9261
				23.3136	15.6477					14.2171	3.75416	12.2485	3.4992	8.49195	3.28614				22.8146	0.6293	21.7776	0.8904	22.0148	0.9212
				23.3259	15.6529					14.2242	3.75258	12.2547	3.49601	8.49611	3.28585				22.8268	0.6307	21.7884	0.8869	22.0276	0.9247
				23.3385	15.6506					14.2311	3.75955	12.2606	3.49948	8.50011	3.28698				22.8382	0.6307	21.8	0.8862	22.0407	0.9254
				23.3511	15.6593					14.238	3.75446	12.2665	3.49858	8.50408	3.28008				22.8489	0.6307	21.8119	0.8876	22.0531	0.9121
				23.3636	15.6523					14.2452	3.75984	12.2726	3.49866	8.50829	3.28701				22.86	0.6384	21.824	0.8792	22.0647	0.9254
				23.3755	15.6564					14.2529	3.75706	12.279	3.4993	8.51272	3.28419				22.872	0.6286	21.8357	0.8939	22.076	0.9177
				23.3869	15.6552					14.2604	3.75916	12.2853	3.49571	8.51717	3.2854				22.8843	0.6377	21.8471	0.8806	22.0869	0.9233
				23.3979	15.6372					14.2677	3.75858	12.2915	3.49958	8.52155	3.29054				22.8969	0.6307	21.8581	0.8862	22.097	0.9233
				23.4089	15.6494					14.2746	3.75795	12.2974	3.50106	8.52573	3.28627				22.9094	0.6321	21.8684	0.8876	22.1069	0.9212
				23.4202	15.6354					14.2812	3.76082	12.303	3.50055	8.52971	3.29016				22.9217	0.6426	21.8784	0.882	22.1173	0.9275
				23.4321	15.6465					14.2879	3.75663	12.3087	3.50261	8.53357	3.28623				22.9336	0.6195	21.8885	0.8953	22.1285	0.9184
				23.4448	15.6552					14.2946	3.76202	12.3145	3.50201	8.5376	3.28843				22.9449	0.6377	21.8992	0.8855	22.1407	0.9317
				23.4582	15.654					14.3016	3.75976	12.3206	3.50301	8.54179	3.28935				22.9559	0.6265	21.9105	0.8883	22.1536	0.9226
				23.4718	15.675					14.3088	3.76309	12.3269	3.50509	8.54613	3.28741				22.9669	0.637	21.9229	0.8939	22.1668	0.9247
				23.4852	15.6628					14.3165	3.76245	12.3335	3.505	8.55061	3.2894				22.978	0.6328	21.9361	0.8785	22.1792	0.9205
				23.4985	15.6797					14.3246	3.76248	12.3402	3.5064	8.55525	3.28992				22.9896	0.6265	21.9493	0.896	22.1906	0.9184
				23.5113	15.6773					14.3328	3.76387	12.3471	3.50733	8.56003	3.29071				23.0021	0.6419	21.9616	0.8778	22.2016	0.9289
				23.523	15.6721					14.3409	3.76554	12.354	3.50809	8.5648	3.29155				23.0155	0.6244	21.973	0.8911	22.2122	0.9226
				23.534	15.6738					14.3491	3.7675	12.361	3.50929	8.56963	3.29075				23.0289	0.6426	21.984	0.8897	22.2226	0.9247
				23.5449	15.6593					14.3575	3.76993	12.368	3.51246	8.57459	3.29551				23.0419	0.6293	21.9943	0.8806	22.2334	0.9275
				23.5566	15.6698					14.3659	3.76946	12.3753	3.51188	8.57971	3.29511				23.0546	0.6328	22.0044	0.9037	22.245	0.9205
				23.5691	15.6651					14.3742	3.77069	12.3822	3.50783	8.58477	3.29598				23.0668	0.6363	22.015	0.8799	22.2574	0.9324
				23.5822	15.6721					14.3819	3.77358	12.3888	3.51213	8.58944	3.29894				23.0779	0.6293	22.0268	0.9044	22.2705	0.917
				23.5948	15.682					14.389	3.76832	12.3949	3.51045	8.59365	3.29605				23.0882	0.637	22.0394	0.8841	22.2829	0.9289
				23.6072	15.6669					14.3958	3.77506	12.401	3.50946	8.59768	3.29975				23.0988	0.637	22.052	0.8897	22.2944	0.9254
				23.6193	15.682					14.4027	3.77013	12.4069	3.51356	8.60176	3.29555				23.1104	0.6356	22.0637	0.8918	22.3054	0.9233
				23.6312	15.6703					14.4098	3.7728	12.4128	3.5108	8.60595	3.29904				23.1231	0.6398	22.0747	0.8778	22.3161	0.9296
				23.643	15.6721					14.417	3.77384	12.4188	3.51358	8.61024	3.29807				23.1361	0.6328	22.0856	0.8967	22.3265	0.9177
				23.6546	15.6686					14.424	3.77478	12.4248	3.51149	8.61451	3.29822				23.1487	0.637	22.0964	0.8869	22.3368	0.9345
				23.6661	15.6663					14.4309	3.77681	12.4308	3.51466	8.61869	3.30199				23.1608	0.6342	22.107	0.8911	22.3479	0.9261
				23.6779	15.6785					14.4378	3.7752	12.4368	3.51368	8.62283	3.29784				23.1725	0.6328	22.1176	0.8939	22.3599	0.9268
				23.6904	15.6663					14.4446	3.77634	12.4428	3.5163	8.62696	3.30133				23.1839	0.6405	22.1286	0.889	22.3726	0.9303
				23.7039	15.6855					14.4517	3.77808	12.4491	3.52153	8.6312	3.29989				23.1951	0.63	22.1402	0.8939	22.3855	0.9282
				23.7176	15.689					14.4592	3.77895	12.4555	3.51544	8.63563	3.29937				23.2063	0.6433	22.1526	0.8883	22.3984	0.9303
				23.7304	15.6901					14.4669	3.77653	12.462	3.52015	8.64019	3.30389				23.2177	0.6314	22.1655	0.8911	22.4106	0.9268
				23.7423	15.693					14.4748	3.78135	12.4686	3.51971	8.64488	3.3004				23.2294	0.6384	22.1779	0.896	22.422	0.9317
				23.7539	15.682					14.483	3.78114	12.4753	3.51779	8.64968	3.30393				23.2419	0.6433	22.1896	0.8806	22.4326	0.9331
				23.7656	15.6849					14.4913	3.78386	12.4824	3.52098	8.65467	3.30423				23.255	0.6314	22.2007	0.9051	22.4427	0.9254
				23.7768	15.6756					14.4996	3.78624	12.4896	3.52329	8.65973	3.30396				23.2681	0.6447	22.2115	0.8834	22.453	0.9338
				23.7877	15.6663					14.5076	3.78155	12.4966	3.52459	8.66461	3.30866				23.2807	0.6335	22.222	0.8939	22.4639	0.9226
				23.799	15.6791					14.5152	3.78619	12.5033	3.51916	8.66928	3.30704				23.2926	0.637	22.2323	0.8967	22.4753	0.9352
				23.811	15.6727					14.5224	3.78667	12.5097	3.52344	8.67368	3.30934				23.3041	0.6363	22.2428	0.8855	22.4874	0.9352
				23.824	15.6826					14.5293	3.78766	12.5159	3.5252	8.67787	3.31077				23.3154	0.6335	22.2539	0.9058	22.4997	0.9268
				23.8374	15.6907					14.5361	3.78479	12.5219	3.52531	8.68192	3.30825				23.3263	0.6426	22.2657	0.882	22.5117	0.9373
				23.851	15.6896					14.5429	3.78386	12.5279	3.52144	8.686	3.30845				23.337	0.6335	22.2781	0.9023	22.5232	0.9275
				23.8639	15.7041					14.5499	3.78575	12.5339	3.52041	8.69019	3.30625				23.3482	0.6433	22.2904	0.8911	22.5348	0.9331
				23.8759	15.6849					14.557	3.78674	12.54	3.52628	8.69448	3.3109				23.3601	0.6384	22.3023	0.8918	22.5465	0.9352
				23.8873	15.6948					14.5642	3.78692	12.5461	3.52826	8.69877	3.30812				23.3728	0.63	22.3139	0.9044	22.5577	0.9289
				23.8988	15.6831					14.5715	3.78809	12.5524	3.51868	8.70307	3.31029				23.386	0.6419	22.3253	0.8834	22.5684	0.9401
				23.9105	15.6861					14.5786	3.78891	12.5586	3.52711	8.70736	3.3101				23.3994	0.6307	22.3361	0.9016	22.5797	0.9289
				23.9225	15.693					14.5855	3.78736	12.5647	3.52785	8.71155	3.30783				23.4123	0.6419	22.3465	0.8911	22.5918	0.9373
				23.9348	15.6779					14.5925	3.7888	12.5707	3.52984	8.71573	3.31035				23.4244	0.6377	22.3575	0.8967	22.6045	0.9275
				23.9477	15.7012					14.5999	3.79148	12.5771	3.53335	8.72005	3.31009				23.4358	0.6356	22.3693	0.9002	22.6172	0.9275
				23.9613	15.6948					14.6076	3.7918	12.584	3.53279	8.72464	3.31312				23.4471	0.6489	22.3817	0.8855	22.6295	0.9415
				23.9746	15.7029					14.6157	3.78848	12.591	3.53558	8.72947	3.31451				23.4585	0.6342	22.3942	0.9009	22.6414	0.9191
				23.9867	15.7					14.6239	3.79521	12.598	3.52726	8.73435	3.31417				23.4699	0.6454	22.4066	0.8911	22.6528	0.9394
				23.9978	15.6919					14.632	3.79436	12.6049	3.53526	8.73912	3.31809				23.4817	0.6377	22.4183	0.8925	22.6632	0.9275
				24.0086	15.6948					14.6401	3.79928	12.6116	3.53693	8.74373	3.31673				23.4942	0.6349	22.4291	0.9016	22.673	0.9352
				24.0191	15.6768					14.6482	3.8013	12.6184	3.53258	8.74832	3.31697				23.5072	0.6426	22.4393	0.8883	22.6829	0.9401
				24.0299	15.6808					14.6562	3.79903	12.6253	3.53354	8.75299	3.31829				23.5198	0.6272	22.4491	0.9065	22.6934	0.9261
				24.0416	15.6837					14.6639	3.80277	12.6324	3.53443	8.75771	3.31598				23.5314	0.6475	22.459	0.8932	22.7047	0.9422
				24.0543	15.6768					14.6714	3.80156	12.6392	3.54185	8.76251	3.32092				23.5423	0.6377	22.4695	0.9002	22.7169	0.9303
				24.0673	15.7006					14.6787	3.80015	12.6457	3.53154	8.76717	3.3198				23.5526	0.644	22.481	0.9065	22.7302	0.9338
				24.0803	15.689					14.6859	3.80403	12.6519	3.53734	8.7716	3.32069				23.563	0.6482	22.4934	0.8855	22.7431	0.9359
				24.0935	15.7029					14.693	3.80062	12.6578	3.54111	8.77581	3.32103				23.5739	0.6342	22.506	0.9107	22.7551	0.924
				24.1068	15.7047					14.7	3.80433	12.6637	3.53403	8.77995	3.31933				23.5858	0.6475	22.5181	0.8827	22.7665	0.9464
				24.1192	15.7					14.707	3.80234	12.6695	3.54128	8.78405	3.32286				23.599	0.6391	22.5301	0.903	22.7778	0.9275
				24.1308	15.7111					14.7139	3.80246	12.6753	3.53641	8.78813	3.3205				23.6125	0.6433	22.5418	0.896	22.7883	0.938
				24.1421	15.6913					14.7206	3.8034	12.6812	3.53939	8.79213	3.32188				23.6259	0.6454	22.5528	0.8932	22.7985	0.9408
				24.1537	15.7018					14.7273	3.80205	12.687	3.54284	8.79613	3.32014				23.639	0.6384	22.5631	0.9058	22.809	0.9345
				24.166	15.6936					14.7343	3.80337	12.6931	3.53636	8.80029	3.31955				23.6515	0.6454	22.5731	0.8897	22.8206	0.9471
				24.179	15.7035					14.7416	3.80402	12.6994	3.54681	8.80461	3.32206				23.6635	0.6356	22.5838	0.9051	22.8335	0.9254
				24.1923	15.7111					14.7491	3.80694	12.7058	3.54556	8.80901	3.32167				23.6744	0.6391	22.5956	0.8995	22.8467	0.9394
				24.2054	15.7111					14.7569	3.8056	12.7124	3.54424	8.8136	3.32526				23.6848	0.6482	22.6082	0.9002	22.859	0.9331
				24.2182	15.7169					14.7647	3.80665	12.719	3.54853	8.81821	3.32258				23.6957	0.6349	22.6207	0.9037	22.8705	0.9338
				24.2303	15.7152					14.7725	3.80803	12.7257	3.5387	8.82285	3.32507				23.7075	0.6531	22.6327	0.8932	22.8815	0.9415
				24.2421	15.7093					14.7805	3.80811	12.7325	3.5436	8.82747	3.32711				23.7198	0.6356	22.6441	0.9023	22.8923	0.9338
				24.2536	15.7122					14.7884	3.81231	12.7393	3.55193	8.83219	3.32395				23.7321	0.6454	22.6553	0.9023	22.9029	0.9443
				24.2643	15.6884					14.7963	3.8118	12.7461	3.54695	8.83691	3.32798				23.7444	0.6461	22.6662	0.8911	22.9136	0.9394
				24.2747	15.6971					14.804	3.81259	12.7529	3.55029	8.84155	3.32827				23.7566	0.6349	22.6768	0.91	22.9248	0.9345
				24.2857	15.693					14.8115	3.81526	12.7594	3.54783	8.84608	3.32807				23.7688	0.6545	22.6874	0.8918	22.9365	0.9513
				24.2983	15.6983					14.8189	3.81305	12.7657	3.5478	8.85048	3.33195				23.7809	0.6328	22.6985	0.9086	22.949	0.9289
				24.312	15.7146					14.8261	3.82009	12.7719	3.54913	8.85477	3.32943				23.7927	0.6503	22.7105	0.8995	22.9622	0.9485
				24.3256	15.7024					14.8332	3.81553	12.778	3.5564	8.85907	3.33107				23.8039	0.6398	22.7235	0.8967	22.9749	0.9366
[truncated: 22,172 more rows]

## Sheet: Figure S2
2.8 L flasks with 500 mL cell culture	CDW (g/L)						Dry cells combined (g)	Purified materials (g)
	3.2866	3.1922	3.0726	3.0728	2.9932	3.1374	9.3774	6.4

## Sheet: Figure 4B
PHBU-5:	Temperature (°C)	Heat Flow (W\g)		3-1:	Temperature (°C)	Heat Flow (W\g)		1-1:	Temperature (°C)	Heat Flow (W\g)		1-3:	Temperature (°C)	Heat Flow (W\g)
	-79.94	0.104			-79.98	-0.001			-79.96	0.021			-79.94	-0.001
	-79.94	0.104			-79.98	-0.001			-79.96	0.021			-79.94	-0.001
	-79.94	0.104			-79.98	-0.001			-79.96	0.021			-79.94	-0.001
	-79.94	0.104			-79.98	-0.001			-79.96	0.021			-79.94	-0.001
	-79.94	0.104			-79.98	-0.001			-79.96	0.021			-79.94	-0.001
	-79.94	0.104			-79.98	-0.001			-79.96	0.021			-79.94	-0.001
	-79.94	0.104			-79.98	-0.001			-79.96	0.021			-79.94	-0.001
	-79.94	0.104			-79.98	-0.001			-79.96	0.021			-79.94	-0.001
	-79.94	0.104			-79.98	-0.001			-79.96	0.021			-79.94	-0.001
	-79.94	0.104			-79.98	-0.001			-79.97	0.021			-79.94	-0.001
	-79.95	0.104			-79.98	-0.001			-79.97	0.021			-79.94	-0.001
	-79.95	0.104			-79.98	-0.001			-79.97	0.021			-79.94	-0.001
	-79.95	0.105			-79.98	-0.001			-79.97	0.021			-79.94	-0.001
	-79.95	0.105			-79.98	-0.001			-79.97	0.021			-79.94	-0.001
	-79.95	0.105			-79.98	0			-79.97	0.021			-79.95	-0.001
	-79.95	0.106			-79.99	0			-79.97	0.021			-79.95	-0.001
	-79.96	0.107			-79.99	0			-79.98	0.022			-79.95	0
	-79.96	0.109			-79.99	0.001			-79.98	0.022			-79.95	0
	-79.96	0.112			-80	0.002			-79.98	0.022			-79.96	0
	-79.97	0.115			-80	0.003			-79.99	0.023			-79.96	0
	-79.97	0.118			-80	0.004			-79.99	0.024			-79.97	0
	-79.97	0.121			-80.01	0.005			-80	0.025			-79.97	0.001
	-79.98	0.125			-80.01	0.006			-80	0.027			-79.97	0.001
	-79.98	0.128			-80.01	0.007			-80	0.028			-79.98	0.002
	-79.98	0.131			-80.02	0.008			-80	0.03			-79.98	0.003
	-79.98	0.136			-80.02	0.009			-80	0.031			-79.98	0.005
	-79.98	0.14			-80.01	0.009			-80	0.032			-79.98	0.007
	-79.98	0.143			-80.01	0.009			-80	0.034			-79.97	0.01
	-79.97	0.146			-80.01	0.009			-79.99	0.034			-79.97	0.014
	-79.97	0.149			-80	0.009			-79.99	0.035			-79.96	0.017
	-79.96	0.152			-79.99	0.009			-79.98	0.036			-79.95	0.02
	-79.95	0.155			-79.99	0.009			-79.97	0.037			-79.95	0.022
	-79.94	0.159			-79.98	0.009			-79.97	0.038			-79.94	0.025
	-79.94	0.165			-79.97	0.009			-79.96	0.04			-79.93	0.027
	-79.93	0.171			-79.97	0.008			-79.95	0.043			-79.93	0.029
	-79.93	0.18			-79.97	0.008			-79.95	0.045			-79.92	0.031
	-79.93	0.191			-79.96	0.008			-79.95	0.049			-79.92	0.034
	-79.93	0.201			-79.96	0.008			-79.95	0.051			-79.92	0.037
	-79.93	0.209			-79.96	0.009			-79.94	0.054			-79.92	0.04
	-79.92	0.218			-79.96	0.009			-79.94	0.057			-79.92	0.043
	-79.93	0.226			-79.96	0.01			-79.95	0.06			-79.92	0.046
	-79.93	0.234			-79.96	0.011			-79.95	0.063			-79.92	0.049
	-79.93	0.243			-79.96	0.013			-79.94	0.066			-79.92	0.052
	-79.92	0.25			-79.96	0.015			-79.94	0.068			-79.92	0.055
	-79.92	0.258			-79.96	0.017			-79.94	0.071			-79.92	0.057
	-79.92	0.266			-79.96	0.018			-79.94	0.073			-79.91	0.06
	-79.92	0.273			-79.95	0.019			-79.93	0.076			-79.91	0.062
	-79.92	0.281			-79.95	0.02			-79.93	0.079			-79.9	0.065
	-79.91	0.288			-79.95	0.021			-79.93	0.081			-79.9	0.069
	-79.91	0.295			-79.95	0.022			-79.92	0.083			-79.9	0.072
	-79.9	0.303			-79.94	0.023			-79.92	0.086			-79.89	0.075
	-79.9	0.31			-79.94	0.023			-79.92	0.088			-79.89	0.078
	-79.89	0.316			-79.94	0.024			-79.91	0.09			-79.89	0.081
	-79.89	0.323			-79.93	0.025			-79.91	0.093			-79.88	0.084
	-79.89	0.33			-79.93	0.026			-79.9	0.095			-79.88	0.086
	-79.88	0.337			-79.93	0.027			-79.9	0.097			-79.87	0.089
	-79.88	0.342			-79.92	0.027			-79.89	0.1			-79.87	0.092
	-79.87	0.348			-79.92	0.028			-79.89	0.102			-79.86	0.094
	-79.87	0.353			-79.91	0.029			-79.88	0.105			-79.86	0.097
	-79.86	0.358			-79.91	0.03			-79.88	0.108			-79.85	0.099
	-79.86	0.364			-79.9	0.031			-79.87	0.11			-79.85	0.102
	-79.85	0.369			-79.9	0.031			-79.87	0.112			-79.84	0.105
	-79.85	0.374			-79.89	0.031			-79.86	0.114			-79.83	0.107
	-79.84	0.377			-79.89	0.032			-79.85	0.116			-79.83	0.11
	-79.83	0.382			-79.88	0.032			-79.85	0.118			-79.82	0.112
	-79.83	0.388			-79.87	0.032			-79.84	0.119			-79.81	0.114
	-79.82	0.395			-79.87	0.032			-79.83	0.121			-79.81	0.116
	-79.81	0.4			-79.86	0.032			-79.83	0.123			-79.8	0.118
	-79.81	0.405			-79.86	0.032			-79.82	0.124			-79.79	0.12
	-79.8	0.41			-79.85	0.033			-79.81	0.125			-79.78	0.122
	-79.79	0.413			-79.84	0.033			-79.8	0.127			-79.78	0.124
	-79.78	0.416			-79.83	0.033			-79.8	0.127			-79.77	0.126
	-79.78	0.417			-79.83	0.034			-79.79	0.128			-79.76	0.127
	-79.77	0.417			-79.82	0.034			-79.78	0.128			-79.75	0.129
	-79.76	0.417			-79.81	0.034			-79.77	0.129			-79.74	0.13
	-79.75	0.418			-79.8	0.034			-79.76	0.13			-79.74	0.131
	-79.74	0.421			-79.8	0.034			-79.75	0.131			-79.73	0.132
	-79.74	0.424			-79.79	0.034			-79.75	0.132			-79.72	0.132
	-79.73	0.425			-79.78	0.034			-79.74	0.132			-79.71	0.132
	-79.72	0.426			-79.77	0.034			-79.73	0.133			-79.7	0.133
	-79.71	0.427			-79.76	0.034			-79.72	0.134			-79.69	0.134
	-79.7	0.429			-79.75	0.034			-79.71	0.134			-79.68	0.134
	-79.69	0.43			-79.74	0.034			-79.7	0.134			-79.67	0.135
	-79.68	0.428			-79.74	0.033			-79.69	0.134			-79.66	0.136
	-79.67	0.427			-79.73	0.033			-79.68	0.134			-79.65	0.136
	-79.66	0.425			-79.72	0.033			-79.67	0.134			-79.65	0.136
	-79.65	0.424			-79.71	0.033			-79.66	0.134			-79.63	0.137
	-79.64	0.423			-79.7	0.033			-79.65	0.133			-79.63	0.136
	-79.63	0.423			-79.69	0.032			-79.64	0.132			-79.61	0.135
	-79.62	0.422			-79.68	0.032			-79.63	0.131			-79.61	0.134
	-79.61	0.421			-79.67	0.032			-79.62	0.131			-79.59	0.133
	-79.6	0.42			-79.66	0.032			-79.61	0.13			-79.58	0.133
	-79.59	0.419			-79.65	0.032			-79.6	0.129			-79.57	0.132
	-79.58	0.416			-79.64	0.031			-79.59	0.129			-79.56	0.131
	-79.56	0.414			-79.63	0.031			-79.58	0.128			-79.55	0.131
	-79.55	0.411			-79.62	0.03			-79.57	0.126			-79.54	0.13
	-79.54	0.408			-79.6	0.03			-79.56	0.125			-79.53	0.129
	-79.53	0.405			-79.59	0.029			-79.54	0.123			-79.52	0.128
	-79.52	0.402			-79.58	0.029			-79.53	0.122			-79.5	0.126
	-79.51	0.4			-79.57	0.028			-79.52	0.121			-79.49	0.125
	-79.5	0.398			-79.56	0.028			-79.51	0.12			-79.48	0.124
	-79.49	0.395			-79.55	0.027			-79.5	0.119			-79.47	0.123
	-79.47	0.391			-79.54	0.026			-79.49	0.117			-79.46	0.122
	-79.46	0.387			-79.53	0.024			-79.47	0.116			-79.45	0.121
	-79.45	0.381			-79.51	0.022			-79.46	0.115			-79.43	0.119
	-79.44	0.376			-79.5	0.02			-79.45	0.113			-79.42	0.118
	-79.43	0.371			-79.49	0.017			-79.44	0.111			-79.41	0.116
	-79.41	0.366			-79.48	0.015			-79.43	0.109			-79.4	0.114
	-79.4	0.36			-79.46	0.014			-79.41	0.106			-79.39	0.112
	-79.39	0.356			-79.45	0.012			-79.4	0.104			-79.37	0.11
	-79.38	0.352			-79.44	0.011			-79.39	0.101			-79.36	0.108
	-79.36	0.349			-79.43	0.01			-79.38	0.098			-79.35	0.106
	-79.35	0.345			-79.42	0.009			-79.36	0.097			-79.34	0.103
	-79.34	0.339			-79.4	0.008			-79.35	0.094			-79.32	0.101
	-79.33	0.33			-79.39	0.007			-79.34	0.092			-79.31	0.099
	-79.31	0.322			-79.38	0.006			-79.33	0.09			-79.3	0.097
	-79.3	0.316			-79.37	0.005			-79.32	0.089			-79.29	0.094
	-79.29	0.31			-79.35	0.004			-79.3	0.086			-79.27	0.092
	-79.27	0.306			-79.34	0.002			-79.29	0.084			-79.26	0.09
	-79.26	0.301			-79.33	0			-79.28	0.082			-79.25	0.088
	-79.25	0.298			-79.31	-0.001			-79.26	0.08			-79.23	0.086
	-79.23	0.296			-79.3	-0.003			-79.25	0.077			-79.22	0.084
	-79.22	0.294			-79.29	-0.004			-79.24	0.075			-79.21	0.082
	-79.21	0.29			-79.27	-0.006			-79.22	0.073			-79.19	0.08
	-79.2	0.285			-79.26	-0.008			-79.21	0.07			-79.18	0.078
	-79.18	0.28			-79.25	-0.01			-79.2	0.069			-79.17	0.075
	-79.17	0.276			-79.23	-0.01			-79.18	0.067			-79.15	0.073
	-79.16	0.27			-79.22	-0.011			-79.17	0.065			-79.14	0.071
	-79.14	0.264			-79.21	-0.012			-79.16	0.063			-79.13	0.068
	-79.13	0.259			-79.19	-0.013			-79.14	0.061			-79.12	0.066
	-79.12	0.253			-79.18	-0.014			-79.13	0.059			-79.1	0.065
	-79.1	0.249			-79.17	-0.015			-79.12	0.057			-79.09	0.062
	-79.09	0.244			-79.16	-0.016			-79.11	0.055			-79.08	0.061
	-79.07	0.239			-79.14	-0.016			-79.09	0.053			-79.06	0.059
	-79.06	0.235			-79.13	-0.017			-79.08	0.052			-79.05	0.057
	-79.05	0.231			-79.11	-0.019			-79.07	0.05			-79.04	0.055
	-79.03	0.227			-79.1	-0.02			-79.05	0.048			-79.02	0.053
	-79.02	0.225			-79.09	-0.021			-79.04	0.046			-79.01	0.051
	-79	0.223			-79.07	-0.022			-79.03	0.045			-79	0.049
	-78.99	0.22			-79.06	-0.023			-79.01	0.042			-78.98	0.048
	-78.98	0.218			-79.04	-0.025			-79	0.04			-78.97	0.046
	-78.96	0.217			-79.03	-0.026			-78.98	0.038			-78.95	0.044
	-78.95	0.214			-79.02	-0.027			-78.97	0.036			-78.94	0.043
	-78.94	0.21			-79	-0.029			-78.96	0.034			-78.93	0.041
	-78.92	0.205			-78.99	-0.029			-78.94	0.032			-78.91	0.039
	-78.91	0.203			-78.98	-0.03			-78.93	0.03			-78.9	0.037
	-78.89	0.2			-78.96	-0.031			-78.92	0.03			-78.89	0.035
	-78.88	0.197			-78.95	-0.032			-78.9	0.028			-78.87	0.034
	-78.87	0.193			-78.93	-0.032			-78.89	0.027			-78.86	0.033
	-78.85	0.192			-78.92	-0.033			-78.88	0.026			-78.84	0.031
	-78.84	0.191			-78.91	-0.034			-78.86	0.025			-78.83	0.03
	-78.82	0.187			-78.89	-0.035			-78.85	0.024			-78.82	0.029
	-78.81	0.185			-78.88	-0.037			-78.83	0.023			-78.8	0.028
	-78.79	0.183			-78.86	-0.038			-78.82	0.021			-78.79	0.027
	-78.78	0.181			-78.85	-0.038			-78.81	0.019			-78.77	0.026
	-78.77	0.179			-78.83	-0.04			-78.79	0.017			-78.76	0.025
	-78.75	0.176			-78.82	-0.041			-78.78	0.015			-78.75	0.024
	-78.74	0.173			-78.81	-0.041			-78.76	0.013			-78.73	0.022
	-78.72	0.17			-78.79	-0.042			-78.75	0.012			-78.72	0.021
	-78.71	0.167			-78.78	-0.042			-78.74	0.01			-78.71	0.02
	-78.69	0.166			-78.76	-0.043			-78.72	0.009			-78.69	0.018
	-78.68	0.167			-78.75	-0.044			-78.71	0.008			-78.68	0.017
	-78.67	0.166			-78.74	-0.045			-78.7	0.007			-78.66	0.015
	-78.65	0.164			-78.72	-0.046			-78.68	0.006			-78.65	0.014
	-78.64	0.161			-78.71	-0.047			-78.67	0.005			-78.63	0.013
	-78.62	0.16			-78.69	-0.048			-78.65	0.004			-78.62	0.012
	-78.61	0.159			-78.68	-0.049			-78.64	0.003			-78.61	0.011
	-78.59	0.156			-78.66	-0.05			-78.62	0.002			-78.59	0.01
	-78.58	0.153			-78.65	-0.051			-78.61	0.001			-78.58	0.009
	-78.57	0.149			-78.64	-0.051			-78.59	0.001			-78.56	0.007
	-78.55	0.146			-78.62	-0.051			-78.58	0			-78.55	0.006
	-78.53	0.145			-78.61	-0.051			-78.57	-0.001			-78.53	0.005
	-78.52	0.145			-78.59	-0.052			-78.55	-0.001			-78.52	0.005
	-78.51	0.145			-78.58	-0.053			-78.54	-0.002			-78.51	0.004
	-78.49	0.143			-78.56	-0.053			-78.52	-0.004			-78.49	0.003
	-78.48	0.141			-78.55	-0.054			-78.51	-0.005			-78.48	0.003
	-78.46	0.139			-78.53	-0.054			-78.49	-0.006			-78.46	0.002
	-78.45	0.138			-78.52	-0.055			-78.48	-0.008			-78.45	0.002
	-78.43	0.137			-78.5	-0.056			-78.46	-0.009			-78.43	0.002
	-78.42	0.136			-78.49	-0.057			-78.45	-0.01			-78.42	0.001
	-78.4	0.134			-78.47	-0.058			-78.43	-0.012			-78.4	-0.001
	-78.39	0.133			-78.46	-0.058			-78.42	-0.012			-78.39	-0.002
	-78.37	0.131			-78.44	-0.059			-78.41	-0.013			-78.37	-0.004
	-78.36	0.129			-78.43	-0.06			-78.39	-0.014			-78.36	-0.005
	-78.34	0.128			-78.41	-0.061			-78.38	-0.014			-78.34	-0.006
	-78.33	0.127			-78.4	-0.062			-78.36	-0.015			-78.33	-0.008
	-78.31	0.126			-78.39	-0.062			-78.35	-0.016			-78.32	-0.009
	-78.3	0.124			-78.37	-0.063			-78.33	-0.017			-78.3	-0.01
	-78.28	0.123			-78.36	-0.063			-78.32	-0.017			-78.29	-0.011
	-78.27	0.122			-78.34	-0.063			-78.3	-0.018			-78.27	-0.012
	-78.25	0.122			-78.33	-0.063			-78.29	-0.021			-78.26	-0.012
	-78.24	0.121			-78.31	-0.063			-78.27	-0.022			-78.24	-0.013
	-78.22	0.12			-78.3	-0.064			-78.26	-0.022			-78.23	-0.014
	-78.21	0.118			-78.28	-0.065			-78.24	-0.023			-78.21	-0.016
	-78.19	0.117			-78.26	-0.065			-78.23	-0.023			-78.2	-0.017
	-78.18	0.113			-78.25	-0.066			-78.21	-0.023			-78.18	-0.018
	-78.16	0.11			-78.23	-0.067			-78.2	-0.023			-78.17	-0.019
	-78.14	0.105			-78.22	-0.068			-78.18	-0.023			-78.15	-0.019
	-78.13	0.102			-78.2	-0.069			-78.17	-0.024			-78.14	-0.019
	-78.11	0.098			-78.19	-0.069			-78.15	-0.024			-78.12	-0.019
	-78.1	0.095			-78.17	-0.069			-78.14	-0.025			-78.11	-0.02
	-78.08	0.094			-78.16	-0.069			-78.12	-0.027			-78.09	-0.021
	-78.07	0.093			-78.14	-0.07			-78.11	-0.029			-78.08	-0.022
	-78.05	0.093			-78.13	-0.071			-78.1	-0.03			-78.06	-0.022
	-78.04	0.094			-78.11	-0.071			-78.08	-0.031			-78.05	-0.024
	-78.02	0.094			-78.1	-0.072			-78.07	-0.032			-78.03	-0.025
	-78.01	0.095			-78.08	-0.072			-78.05	-0.033			-78.02	-0.027
	-77.99	0.095			-78.07	-0.073			-78.03	-0.034			-78	-0.029
	-77.98	0.095			-78.05	-0.074			-78.02	-0.034			-77.99	-0.03
	-77.96	0.094			-78.04	-0.075			-78	-0.034			-77.97	-0.03
	-77.95	0.093			-78.02	-0.075			-77.99	-0.035			-77.96	-0.032
	-77.93	0.092			-78.01	-0.075			-77.97	-0.035			-77.94	-0.032
	-77.91	0.089			-77.99	-0.075			-77.96	-0.036			-77.92	-0.032
	-77.9	0.086			-77.98	-0.076			-77.94	-0.038			-77.91	-0.033
	-77.88	0.083			-77.96	-0.076			-77.93	-0.039			-77.89	-0.034
	-77.87	0.079			-77.94	-0.076			-77.91	-0.039			-77.88	-0.035
	-77.85	0.077			-77.93	-0.077			-77.9	-0.04			-77.86	-0.036
	-77.84	0.074			-77.91	-0.077			-77.88	-0.04			-77.85	-0.037
	-77.82	0.073			-77.9	-0.077			-77.87	-0.041			-77.83	-0.037
	-77.81	0.072			-77.88	-0.078			-77.85	-0.042			-77.82	-0.038
	-77.79	0.071			-77.87	-0.079			-77.84	-0.043			-77.8	-0.04
	-77.77	0.071			-77.85	-0.079			-77.82	-0.044			-77.79	-0.04
	-77.76	0.071			-77.84	-0.08			-77.81	-0.044			-77.77	-0.041
	-77.74	0.07			-77.82	-0.081			-77.79	-0.045			-77.76	-0.041
	-77.73	0.069			-77.8	-0.081			-77.77	-0.046			-77.74	-0.042
	-77.71	0.067			-77.79	-0.082			-77.76	-0.047			-77.73	-0.043
	-77.7	0.066			-77.77	-0.083			-77.74	-0.048			-77.71	-0.044
	-77.68	0.064			-77.76	-0.083			-77.73	-0.049			-77.69	-0.046
	-77.67	0.061			-77.74	-0.084			-77.71	-0.049			-77.68	-0.047
	-77.65	0.06			-77.72	-0.084			-77.7	-0.049			-77.66	-0.047
	-77.63	0.058			-77.71	-0.084			-77.68	-0.05			-77.65	-0.048
	-77.62	0.056			-77.69	-0.084			-77.67	-0.051			-77.63	-0.049
	-77.6	0.056			-77.68	-0.085			-77.65	-0.051			-77.62	-0.05
	-77.59	0.055			-77.66	-0.085			-77.63	-0.052			-77.6	-0.05
	-77.57	0.055			-77.65	-0.085			-77.62	-0.052			-77.59	-0.051
	-77.55	0.055			-77.63	-0.086			-77.6	-0.053			-77.57	-0.052
	-77.54	0.055			-77.62	-0.086			-77.59	-0.055			-77.55	-0.053
	-77.52	0.054			-77.6	-0.086			-77.57	-0.055			-77.54	-0.053
	-77.51	0.052			-77.58	-0.087			-77.56	-0.056			-77.52	-0.053
	-77.49	0.051			-77.57	-0.087			-77.54	-0.057			-77.51	-0.054
	-77.48	0.049			-77.55	-0.087			-77.53	-0.057			-77.49	-0.055
	-77.46	0.047			-77.54	-0.087			-77.51	-0.057			-77.48	-0.055
	-77.44	0.044			-77.52	-0.088			-77.5	-0.058			-77.46	-0.056
	-77.43	0.042			-77.51	-0.088			-77.48	-0.058			-77.45	-0.056
	-77.41	0.041			-77.49	-0.088			-77.46	-0.058			-77.43	-0.056
	-77.4	0.041			-77.47	-0.089			-77.45	-0.059			-77.41	-0.056
	-77.38	0.041			-77.46	-0.089			-77.43	-0.059			-77.4	-0.057
	-77.36	0.04			-77.44	-0.089			-77.41	-0.06			-77.38	-0.058
	-77.35	0.04			-77.43	-0.09			-77.4	-0.061			-77.37	-0.059
	-77.33	0.039			-77.41	-0.09			-77.38	-0.061			-77.35	-0.06
	-77.32	0.038			-77.39	-0.09			-77.37	-0.062			-77.34	-0.061
	-77.3	0.036			-77.38	-0.091			-77.35	-0.063			-77.32	-0.062
	-77.29	0.034			-77.36	-0.091			-77.34	-0.064			-77.31	-0.063
	-77.27	0.032			-77.35	-0.091			-77.32	-0.064			-77.29	-0.064
	-77.25	0.029			-77.33	-0.091			-77.31	-0.064			-77.27	-0.064
	-77.24	0.028			-77.32	-0.091			-77.29	-0.065			-77.26	-0.064
	-77.22	0.027			-77.3	-0.092			-77.27	-0.065			-77.24	-0.064
	-77.2	0.027			-77.28	-0.092			-77.26	-0.066			-77.23	-0.064
	-77.19	0.026			-77.27	-0.092			-77.24	-0.066			-77.21	-0.064
	-77.17	0.026			-77.25	-0.092			-77.23	-0.067			-77.2	-0.064
	-77.16	0.026			-77.24	-0.093			-77.21	-0.067			-77.18	-0.065
	-77.14	0.025			-77.22	-0.093			-77.2	-0.068			-77.16	-0.066
	-77.13	0.025			-77.21	-0.094			-77.18	-0.068			-77.15	-0.067
	-77.11	0.024			-77.19	-0.094			-77.16	-0.069			-77.13	-0.067
	-77.1	0.023			-77.17	-0.095			-77.15	-0.07			-77.12	-0.068
	-77.08	0.022			-77.16	-0.095			-77.13	-0.07			-77.1	-0.069
	-77.06	0.022			-77.14	-0.096			-77.12	-0.07			-77.08	-0.07
	-77.05	0.021			-77.12	-0.096			-77.1	-0.071			-77.07	-0.07
	-77.03	0.021			-77.11	-0.096			-77.08	-0.072			-77.05	-0.071
	-77.01	0.02			-77.09	-0.096			-77.07	-0.074			-77.04	-0.072
	-77	0.018			-77.08	-0.097			-77.05	-0.074			-77.02	-0.072
	-76.98	0.016			-77.06	-0.097			-77.04	-0.075			-77	-0.073
	-76.97	0.015			-77.04	-0.097			-77.02	-0.075			-76.99	-0.074
	-76.95	0.012			-77.03	-0.098			-77	-0.076			-76.97	-0.074
	-76.94	0.011			-77.01	-0.098			-76.99	-0.076			-76.96	-0.074
	-76.92	0.01			-77	-0.098			-76.97	-0.076			-76.94	-0.074
	-76.9	0.009			-76.98	-0.098			-76.96	-0.076			-76.93	-0.074
	-76.89	0.009			-76.96	-0.098			-76.94	-0.076			-76.91	-0.074
	-76.87	0.009			-76.95	-0.099			-76.93	-0.076			-76.89	-0.074
	-76.85	0.008			-76.93	-0.099			-76.91	-0.076			-76.88	-0.075
	-76.84	0.008			-76.92	-0.099			-76.9	-0.076			-76.86	-0.076
	-76.82	0.008			-76.9	-0.099			-76.88	-0.076			-76.85	-0.077
	-76.81	0.008			-76.88	-0.099			-76.86	-0.076			-76.83	-0.078
	-76.79	0.008			-76.87	-0.099			-76.85	-0.077			-76.81	-0.078
	-76.77	0.008			-76.85	-0.099			-76.83	-0.077			-76.8	-0.079
	-76.76	0.007			-76.84	-0.099			-76.81	-0.077			-76.78	-0.079
	-76.74	0.007			-76.82	-0.099			-76.8	-0.078			-76.77	-0.08
	-76.72	0.007			-76.8	-0.099			-76.78	-0.078			-76.75	-0.08
	-76.71	0.006			-76.79	-0.099			-76.77	-0.078			-76.73	-0.08
	-76.69	0.006			-76.77	-0.1			-76.75	-0.079			-76.72	-0.08
	-76.68	0.004			-76.76	-0.1			-76.73	-0.079			-76.7	-0.08
	-76.66	0.003			-76.74	-0.101			-76.72	-0.08			-76.68	-0.081
	-76.65	0.002			-76.72	-0.101			-76.7	-0.08			-76.67	-0.081
	-76.63	0.001			-76.71	-0.101			-76.69	-0.081			-76.65	-0.082
	-76.61	0			-76.69	-0.101			-76.67	-0.081			-76.64	-0.082
	-76.6	-0.001			-76.67	-0.101			-76.65	-0.082			-76.62	-0.082
	-76.58	-0.001			-76.66	-0.102			-76.64	-0.082			-76.61	-0.083
	-76.56	-0.001			-76.64	-0.102			-76.62	-0.083			-76.59	-0.083
	-76.55	-0.002			-76.63	-0.102			-76.61	-0.083			-76.57	-0.083
	-76.53	-0.002			-76.61	-0.102			-76.59	-0.083			-76.56	-0.084
	-76.52	-0.002			-76.59	-0.102			-76.58	-0.083			-76.54	-0.084
	-76.5	-0.002			-76.58	-0.102			-76.56	-0.083			-76.53	-0.084
	-76.48	-0.003			-76.56	-0.102			-76.54	-0.084			-76.51	-0.084
	-76.47	-0.003			-76.55	-0.103			-76.53	-0.084			-76.5	-0.085
	-76.45	-0.004			-76.53	-0.103			-76.51	-0.084			-76.48	-0.085
	-76.43	-0.004			-76.51	-0.103			-76.49	-0.085			-76.46	-0.086
	-76.42	-0.005			-76.5	-0.103			-76.48	-0.085			-76.45	-0.086
	-76.4	-0.005			-76.48	-0.104			-76.46	-0.086			-76.43	-0.086
	-76.39	-0.006			-76.46	-0.104			-76.45	-0.086			-76.41	-0.087
	-76.37	-0.007			-76.45	-0.104			-76.43	-0.086			-76.4	-0.087
	-76.35	-0.007			-76.43	-0.104			-76.41	-0.086			-76.38	-0.088
	-76.34	-0.008			-76.42	-0.104			-76.4	-0.086			-76.37	-0.088
	-76.32	-0.009			-76.4	-0.105			-76.38	-0.087			-76.35	-0.088
	-76.31	-0.009			-76.39	-0.105			-76.37	-0.087			-76.33	-0.088
	-76.29	-0.01			-76.37	-0.105			-76.35	-0.087			-76.32	-0.089
	-76.27	-0.011			-76.35	-0.105			-76.33	-0.087			-76.3	-0.089
	-76.26	-0.012			-76.34	-0.105			-76.32	-0.087			-76.29	-0.09
	-76.24	-0.012			-76.32	-0.105			-76.3	-0.087			-76.27	-0.09
	-76.22	-0.013			-76.3	-0.105			-76.28	-0.088			-76.25	-0.09
	-76.21	-0.013			-76.29	-0.105			-76.27	-0.088			-76.24	-0.091
	-76.19	-0.014			-76.27	-0.105			-76.25	-0.089			-76.22	-0.091
	-76.17	-0.014			-76.25	-0.105			-76.24	-0.09			-76.2	-0.091
	-76.16	-0.014			-76.24	-0.105			-76.22	-0.09			-76.19	-0.092
	-76.14	-0.014			-76.22	-0.105			-76.2	-0.091			-76.17	-0.092
	-76.13	-0.015			-76.2	-0.106			-76.19	-0.091			-76.16	-0.092
	-76.11	-0.015			-76.19	-0.106			-76.17	-0.092			-76.14	-0.092
	-76.09	-0.016			-76.17	-0.106			-76.16	-0.092			-76.12	-0.092
	-76.08	-0.016			-76.16	-0.107			-76.14	-0.092			-76.11	-0.092
	-76.06	-0.018			-76.14	-0.107			-76.12	-0.092			-76.09	-0.092
	-76.05	-0.019			-76.12	-0.107			-76.11	-0.092			-76.07	-0.092
	-76.03	-0.019			-76.11	-0.107			-76.09	-0.092			-76.06	-0.092
	-76.01	-0.02			-76.09	-0.107			-76.07	-0.092			-76.04	-0.093
	-76	-0.02			-76.07	-0.107			-76.06	-0.092			-76.03	-0.093
	-75.98	-0.021			-76.06	-0.107			-76.04	-0.092			-76.01	-0.094
	-75.96	-0.021			-76.04	-0.107			-76.03	-0.092			-75.99	-0.094
	-75.94	-0.021			-76.03	-0.108			-76.01	-0.093			-75.98	-0.095
	-75.93	-0.021			-76.01	-0.108			-75.99	-0.093			-75.96	-0.095
	-75.91	-0.022			-75.99	-0.108			-75.98	-0.094			-75.95	-0.095
	-75.9	-0.023			-75.98	-0.108			-75.96	-0.095			-75.93	-0.095
	-75.88	-0.024			-75.96	-0.108			-75.95	-0.095			-75.91	-0.096
	-75.87	-0.025			-75.95	-0.108			-75.93	-0.096			-75.9	-0.096
	-75.85	-0.026			-75.93	-0.108			-75.91	-0.096			-75.88	-0.096
	-75.83	-0.027			-75.91	-0.109			-75.9	-0.096			-75.86	-0.096
	-75.82	-0.027			-75.89	-0.109			-75.88	-0.096			-75.85	-0.096
	-75.8	-0.027			-75.88	-0.109			-75.86	-0.096			-75.83	-0.096
	-75.78	-0.028			-75.86	-0.109			-75.85	-0.096			-75.82	-0.097
	-75.77	-0.028			-75.85	-0.109			-75.83	-0.096			-75.8	-0.097
	-75.75	-0.028			-75.83	-0.109			-75.82	-0.096			-75.78	-0.097
	-75.73	-0.028			-75.81	-0.109			-75.8	-0.096			-75.77	-0.097
	-75.72	-0.028			-75.8	-0.109			-75.78	-0.096			-75.75	-0.098
	-75.7	-0.029			-75.78	-0.109			-75.77	-0.096			-75.73	-0.098
	-75.69	-0.03			-75.77	-0.109			-75.75	-0.097			-75.72	-0.098
	-75.67	-0.031			-75.75	-0.109			-75.73	-0.097			-75.7	-0.098
	-75.65	-0.032			-75.73	-0.109			-75.72	-0.097			-75.69	-0.098
	-75.64	-0.032			-75.72	-0.11			-75.7	-0.098			-75.67	-0.098
	-75.62	-0.033			-75.7	-0.11			-75.69	-0.098			-75.65	-0.098
	-75.61	-0.035			-75.68	-0.11			-75.67	-0.098			-75.64	-0.098
	-75.59	-0.036			-75.67	-0.11			-75.65	-0.098			-75.62	-0.098
	-75.57	-0.036			-75.65	-0.11			-75.64	-0.098			-75.61	-0.099
	-75.56	-0.037			-75.64	-0.11			-75.62	-0.098			-75.59	-0.099
	-75.54	-0.037			-75.62	-0.11			-75.6	-0.098			-75.57	-0.1
	-75.52	-0.037			-75.6	-0.11			-75.59	-0.099			-75.56	-0.1
	-75.5	-0.038			-75.59	-0.11			-75.57	-0.099			-75.54	-0.1
	-75.49	-0.038			-75.57	-0.11			-75.55	-0.099			-75.52	-0.101
	-75.47	-0.038			-75.55	-0.11			-75.54	-0.099			-75.51	-0.101
	-75.46	-0.038			-75.54	-0.11			-75.52	-0.099			-75.49	-0.101
	-75.44	-0.039			-75.52	-0.11			-75.51	-0.099			-75.48	-0.102
	-75.42	-0.039			-75.5	-0.11			-75.49	-0.099			-75.46	-0.102
	-75.41	-0.039			-75.49	-0.11			-75.47	-0.099			-75.44	-0.102
	-75.39	-0.039			-75.47	-0.11			-75.46	-0.099			-75.42	-0.102
	-75.37	-0.039			-75.46	-0.11			-75.44	-0.1			-75.41	-0.102
	-75.36	-0.04			-75.44	-0.11			-75.42	-0.1			-75.39	-0.102
	-75.34	-0.04			-75.42	-0.111			-75.41	-0.101			-75.38	-0.102
	-75.33	-0.041			-75.4	-0.111			-75.39	-0.101			-75.36	-0.102
	-75.31	-0.042			-75.39	-0.111			-75.38	-0.101			-75.34	-0.103
	-75.29	-0.043			-75.37	-0.111			-75.36	-0.101			-75.33	-0.103
	-75.28	-0.045			-75.36	-0.111			-75.34	-0.102			-75.31	-0.103
	-75.26	-0.046			-75.34	-0.111			-75.33	-0.102			-75.3	-0.103
	-75.24	-0.046			-75.32	-0.111			-75.31	-0.102			-75.28	-0.103
	-75.23	-0.047			-75.31	-0.111			-75.29	-0.102			-75.26	-0.103
	-75.21	-0.047			-75.29	-0.111			-75.28	-0.102			-75.25	-0.103
	-75.19	-0.048			-75.27	-0.111			-75.26	-0.102			-75.23	-0.104
	-75.18	-0.048			-75.26	-0.111			-75.25	-0.102			-75.21	-0.104
	-75.16	-0.048			-75.24	-0.111			-75.23	-0.102			-75.2	-0.104
	-75.15	-0.048			-75.22	-0.111			-75.21	-0.102			-75.18	-0.104
	-75.13	-0.048			-75.21	-0.112			-75.2	-0.102			-75.17	-0.104
	-75.11	-0.048			-75.19	-0.112			-75.18	-0.102			-75.15	-0.104
	-75.1	-0.048			-75.17	-0.112			-75.16	-0.102			-75.13	-0.104
	-75.08	-0.048			-75.16	-0.112			-75.15	-0.102			-75.12	-0.104
	-75.06	-0.048			-75.14	-0.112			-75.13	-0.103			-75.1	-0.104
	-75.05	-0.048			-75.13	-0.112			-75.12	-0.103			-75.08	-0.104
	-75.03	-0.048			-75.11	-0.112			-75.1	-0.103			-75.07	-0.104
	-75.01	-0.048			-75.09	-0.112			-75.08	-0.103			-75.05	-0.104
	-75	-0.049			-75.08	-0.112			-75.07	-0.103			-75.03	-0.104
	-74.98	-0.049			-75.06	-0.112			-75.05	-0.104			-75.02	-0.105
	-74.97	-0.049			-75.04	-0.112			-75.03	-0.104			-75	-0.105
	-74.95	-0.049			-75.03	-0.112			-75.01	-0.104			-74.98	-0.105
	-74.93	-0.049			-75.01	-0.112			-75	-0.104			-74.97	-0.105
	-74.92	-0.05			-74.99	-0.112			-74.98	-0.105			-74.95	-0.106
	-74.9	-0.05			-74.98	-0.113			-74.97	-0.105			-74.94	-0.107
	-74.88	-0.05			-74.96	-0.113			-74.95	-0.105			-74.92	-0.107
	-74.87	-0.051			-74.95	-0.113			-74.94	-0.105			-74.9	-0.107
	-74.85	-0.051			-74.93	-0.113			-74.92	-0.105			-74.89	-0.107
	-74.83	-0.052			-74.91	-0.113			-74.9	-0.105			-74.87	-0.107
	-74.82	-0.052			-74.9	-0.113			-74.89	-0.105			-74.85	-0.107
	-74.8	-0.053			-74.88	-0.113			-74.87	-0.105			-74.84	-0.107
	-74.78	-0.054			-74.86	-0.113			-74.85	-0.106			-74.82	-0.107
	-74.77	-0.054			-74.85	-0.113			-74.84	-0.106			-74.8	-0.107
	-74.75	-0.055			-74.83	-0.113			-74.82	-0.106			-74.79	-0.107
	-74.74	-0.055			-74.81	-0.113			-74.8	-0.106			-74.77	-0.107
	-74.72	-0.055			-74.8	-0.113			-74.79	-0.106			-74.75	-0.108
	-74.7	-0.055			-74.78	-0.113			-74.77	-0.106			-74.74	-0.108
	-74.69	-0.055			-74.76	-0.113			-74.75	-0.106			-74.72	-0.108
	-74.67	-0.055			-74.75	-0.113			-74.74	-0.106			-74.71	-0.108
	-74.65	-0.055			-74.73	-0.114			-74.72	-0.107			-74.69	-0.108
	-74.64	-0.056			-74.71	-0.114			-74.7	-0.107			-74.67	-0.109
	-74.62	-0.056			-74.7	-0.114			-74.69	-0.108			-74.66	-0.109
	-74.6	-0.056			-74.68	-0.114			-74.67	-0.108			-74.64	-0.109
	-74.59	-0.056			-74.67	-0.114			-74.66	-0.108			-74.63	-0.109
	-74.57	-0.057			-74.65	-0.114			-74.64	-0.108			-74.61	-0.109
	-74.56	-0.057			-74.63	-0.114			-74.62	-0.108			-74.59	-0.109
	-74.54	-0.057			-74.62	-0.114			-74.61	-0.108			-74.58	-0.109
	-74.52	-0.057			-74.6	-0.114			-74.59	-0.108			-74.56	-0.109
	-74.51	-0.057			-74.58	-0.114			-74.57	-0.108			-74.54	-0.109
	-74.49	-0.058			-74.57	-0.114			-74.56	-0.108			-74.53	-0.109
	-74.47	-0.058			-74.55	-0.114			-74.54	-0.108			-74.51	-0.109
	-74.46	-0.058			-74.53	-0.114			-74.52	-0.108			-74.49	-0.109
	-74.44	-0.058			-74.52	-0.114			-74.51	-0.108			-74.48	-0.109
	-74.42	-0.058			-74.5	-0.114			-74.49	-0.108			-74.46	-0.109
	-74.41	-0.059			-74.48	-0.115			-74.48	-0.109			-74.44	-0.109
	-74.39	-0.059			-74.47	-0.115			-74.46	-0.109			-74.43	-0.11
	-74.37	-0.059			-74.45	-0.115			-74.44	-0.109			-74.41	-0.11
	-74.36	-0.06			-74.44	-0.115			-74.43	-0.109			-74.39	-0.11
	-74.34	-0.061			-74.42	-0.115			-74.41	-0.109			-74.38	-0.11
	-74.32	-0.061			-74.4	-0.115			-74.39	-0.109			-74.36	-0.11
	-74.31	-0.062			-74.39	-0.115			-74.38	-0.109			-74.35	-0.11
	-74.29	-0.062			-74.37	-0.115			-74.36	-0.109			-74.33	-0.111
	-74.28	-0.062			-74.35	-0.115			-74.35	-0.109			-74.31	-0.111
	-74.26	-0.063			-74.34	-0.115			-74.33	-0.109			-74.3	-0.111
	-74.24	-0.063			-74.32	-0.115			-74.31	-0.109			-74.28	-0.111
	-74.22	-0.063			-74.3	-0.115			-74.29	-0.11			-74.26	-0.111
	-74.21	-0.063			-74.29	-0.115			-74.28	-0.11			-74.25	-0.111
	-74.19	-0.063			-74.27	-0.115			-74.26	-0.11			-74.23	-0.111
	-74.18	-0.064			-74.25	-0.115			-74.25	-0.11			-74.21	-0.111
	-74.16	-0.064			-74.24	-0.115			-74.23	-0.11			-74.2	-0.111
	-74.14	-0.064			-74.22	-0.115			-74.21	-0.11			-74.18	-0.111
	-74.13	-0.064			-74.21	-0.115			-74.2	-0.11			-74.17	-0.111
	-74.11	-0.064			-74.19	-0.116			-74.18	-0.11			-74.15	-0.112
	-74.09	-0.064			-74.17	-0.116			-74.16	-0.111			-74.13	-0.112
	-74.08	-0.064			-74.15	-0.116			-74.15	-0.111			-74.11	-0.112
	-74.06	-0.065			-74.14	-0.116			-74.13	-0.111			-74.1	-0.112
	-74.04	-0.065			-74.12	-0.116			-74.11	-0.111			-74.08	-0.112
	-74.03	-0.065			-74.11	-0.116			-74.1	-0.111			-74.07	-0.112
	-74.01	-0.065			-74.09	-0.116			-74.08	-0.111			-74.05	-0.112
	-73.99	-0.065			-74.07	-0.116			-74.07	-0.111			-74.03	-0.112
	-73.98	-0.065			-74.05	-0.116			-74.05	-0.111			-74.01	-0.112
	-73.96	-0.065			-74.04	-0.116			-74.03	-0.111			-74	-0.112
	-73.94	-0.065			-74.02	-0.116			-74.01	-0.111			-73.98	-0.113
	-73.93	-0.065			-74.01	-0.116			-74	-0.111			-73.97	-0.113
	-73.91	-0.065			-73.99	-0.116			-73.98	-0.111			-73.95	-0.113
	-73.9	-0.066			-73.97	-0.116			-73.97	-0.112			-73.93	-0.113
	-73.88	-0.066			-73.96	-0.116			-73.95	-0.112			-73.92	-0.113
	-73.86	-0.066			-73.94	-0.117			-73.93	-0.112			-73.9	-0.113
	-73.85	-0.067			-73.92	-0.117			-73.92	-0.112			-73.88	-0.113
	-73.83	-0.067			-73.91	-0.117			-73.9	-0.112			-73.87	-0.113
	-73.81	-0.067			-73.89	-0.117			-73.88	-0.112			-73.85	-0.113
	-73.8	-0.067			-73.88	-0.117			-73.87	-0.112			-73.84	-0.113
	-73.78	-0.067			-73.86	-0.117			-73.85	-0.112			-73.82	-0.113
	-73.76	-0.068			-73.84	-0.117			-73.83	-0.112			-73.8	-0.113
	-73.75	-0.068			-73.83	-0.117			-73.82	-0.112			-73.79	-0.113
	-73.73	-0.068			-73.81	-0.117			-73.8	-0.112			-73.77	-0.114
	-73.71	-0.069			-73.79	-0.117			-73.78	-0.112			-73.75	-0.114
	-73.7	-0.069			-73.77	-0.117			-73.77	-0.113			-73.74	-0.114
	-73.68	-0.07			-73.76	-0.117			-73.75	-0.113			-73.72	-0.114
[truncated: 16,322 more rows]

[truncated: 3 more sheets: Figure 4C, Figure 5A, Figures 5B-D]
